# Supplementary material for: 1-Benzyl-5-methyl-1H-1,2,3-triazole-4-carb­oxy­lic acid
Source: Acta Crystallogr Sect E Struct Rep Online. 2012 Jan 11;68(Pt 2):o322. doi: 10.1107/S1600536811056297 (PMC3275011; doi:10.1107/S1600536811056297)
Supplement: Supplementary file 1 [file e-68-0o322-sup1.cif]

##############################################################################
#                                                                            #
# This CIF contains the data in a paper accepted for publication in          #
# Acta Crystallographica Section E. It conforms to the requirements of       #
# Notes for Authors for Acta Crystallographica Section E, and has been       #
# peer reviewed under the auspices of the IUCr Commission on Journals.       #
#                                                                            #
# Full details of the Crystallographic Information File format               #
# are given in the paper "The Crystallographic Information File (CIF):       #
# a New Standard Archive File for Crystallography" by S. R. Hall, F. H.      #
# Allen and I. D. Brown [Acta Cryst. (1991), A47, 655-685].                  #
#                                                                            #
# The current version of the core CIF dictionary is obtainable from          #
# ftp://ftp.iucr.org/pub/cif_core.dic.                                       #
#                                                                            #
# Software is freely available for graphical display of the structure(s)     #
# in this CIF. For information consult the CIF software page                 #
# http://www.iucr.org/resources/cif/software.                                #
#                                                                            #
# This file may be used for bona fide research purposes within the           #
# scientific community so long as proper attribution is given to the journal # 
# article from which it was obtained.                                        #
#                                                                            #
##############################################################################
data_I
_audit_creation_method     SHELXL-97
_chemical_name_systematic
;
1-Benzyl-5-methyl-1<i>H</i>-1,2,3-triazole-4-carboxylic acid
;
_chemical_name_common     ?
_chemical_formula_moiety     'C11 H11 N3 O2'
_chemical_formula_sum     'C11 H11 N3 O2'
_chemical_formula_iupac     'C11 H11 N3 O2'
_chemical_formula_weight     217.23
_chemical_melting_point     ?
_symmetry_cell_setting     trigonal
_symmetry_space_group_name_H-M     'P 31'
_symmetry_space_group_name_Hall     'P 31'
loop_
    _symmetry_equiv_pos_as_xyz
    'x, y, z'
    '-y, x-y, z+1/3'
    '-x+y, -x, z+2/3'
_cell_length_a     10.1178(7)
_cell_length_b     10.1178(7)
_cell_length_c     8.9971(8)
_cell_angle_alpha     90.00
_cell_angle_beta     90.00
_cell_angle_gamma     120.00
_cell_volume     797.64(11)
_cell_formula_units_Z     3
_cell_measurement_reflns_used     1614
_cell_measurement_theta_min     3.24
_cell_measurement_theta_max     27.39
_cell_measurement_temperature     293(2)
_exptl_crystal_description     'Prism'
_exptl_crystal_colour     Colourless
_exptl_crystal_size_max     0.20
_exptl_crystal_size_mid     0.18
_exptl_crystal_size_min     0.15
_exptl_crystal_density_diffrn     1.357
_exptl_crystal_density_meas     ?
_exptl_crystal_density_method     'not measured'
_exptl_crystal_F_000     342
_exptl_absorpt_coefficient_mu     0.097
_exptl_absorpt_correction_type     multi-scan
_exptl_absorpt_process_details     '(CrystalClear; Rigaku, 2005)'
_exptl_absorpt_correction_T_min     0.9211
_exptl_absorpt_correction_T_max     1.0000
_exptl_special_details
;
;
_diffrn_ambient_temperature     293(2)
_diffrn_radiation_type     MoK\a
_diffrn_radiation_wavelength     0.71073
_diffrn_radiation_source     'fine-focus sealed tube'
_diffrn_radiation_monochromator     graphite
_diffrn_measurement_device_type     'Rigaku SCXmini'
_diffrn_measurement_method     'CCD_Profile_fitting'
_diffrn_detector_area_resol_mean     13.6612
_diffrn_reflns_number     8294
_diffrn_reflns_av_R_equivalents     0.0485
_diffrn_reflns_av_sigmaI/netI     0.0524
_diffrn_reflns_theta_min     3.25
_diffrn_reflns_theta_max     27.43
_diffrn_reflns_theta_full     27.43
_diffrn_measured_fraction_theta_max     0.999
_diffrn_measured_fraction_theta_full     0.999
_diffrn_reflns_limit_h_min     -13
_diffrn_reflns_limit_h_max     12
_diffrn_reflns_limit_k_min     -13
_diffrn_reflns_limit_k_max     13
_diffrn_reflns_limit_l_min     -11
_diffrn_reflns_limit_l_max     11
_diffrn_standards_number     0
_diffrn_standards_interval_count     .
_diffrn_standards_interval_time     .
_diffrn_standards_decay_%     ?
_refine_special_details
;
Refinement of <i>F</i>^2^ against ALL reflections. The weighted <i>R</i>-factor
<i>wR</i> and goodness of fit <i>S</i> are based on <i>F</i>^2^, conventional
<i>R</i>-factors <i>R</i> are based on <i>F</i>, with <i>F</i> set to zero for
negative <i>F</i>^2^. The threshold expression of <i>F</i>^2^ >
\s(<i>F</i>^2^) is used only for calculating <i>R</i>-factors(gt) <i>etc</i>.
and is not relevant to the choice of reflections for refinement.
<i>R</i>-factors based on <i>F</i>^2^ are statistically about twice as large
as those based on <i>F</i>, and <i>R</i>- factors based on ALL data will be
even larger.
;
_reflns_number_total     2435
_reflns_number_gt     1511
_reflns_threshold_expression     I>2sigma(I)
_refine_ls_structure_factor_coef     Fsqd
_refine_ls_matrix_type     full
_refine_ls_R_factor_all     0.0937
_refine_ls_R_factor_gt     0.0531
_refine_ls_wR_factor_gt     0.1007
_refine_ls_wR_factor_ref     0.1145
_refine_ls_goodness_of_fit_ref     0.977
_refine_ls_restrained_S_all     0.977
_refine_ls_number_reflns     2435
_refine_ls_number_parameters     147
_refine_ls_number_restraints     1
_refine_ls_hydrogen_treatment     constr
_refine_ls_weighting_scheme     calc
_refine_ls_weighting_details
         'calc w=1/[\s^2^(Fo^2^)+(0.0487P)^2^+0.0000P] where P=(Fo^2^+2Fc^2^)/3'
_atom_sites_solution_hydrogens     geom
_atom_sites_solution_primary     direct
_atom_sites_solution_secondary     difmap
_refine_ls_shift/su_max     0.000
_refine_ls_shift/su_mean     0.000
_refine_diff_density_max     0.128
_refine_diff_density_min     -0.164
_refine_ls_extinction_method     none
_refine_ls_extinction_coef     ?
loop_
    _atom_type_symbol
    _atom_type_description
    _atom_type_scat_dispersion_real
    _atom_type_scat_dispersion_imag
    _atom_type_scat_source
    'C' 'C' 0.0033 0.0016
                         'International Tables Vol C Tables 4.2.6.8 and 6.1.1.4'
    'H' 'H' 0.0000 0.0000
                         'International Tables Vol C Tables 4.2.6.8 and 6.1.1.4'
    'N' 'N' 0.0061 0.0033
                         'International Tables Vol C Tables 4.2.6.8 and 6.1.1.4'
    'O' 'O' 0.0106 0.0060
                         'International Tables Vol C Tables 4.2.6.8 and 6.1.1.4'
_computing_data_collection     'CrystalClear (Rigaku, 2005)'
_computing_cell_refinement     'CrystalClear (Rigaku, 2005)'
_computing_data_reduction     'CrystalClear (Rigaku, 2005)'
_computing_structure_solution     'SHELXS97 (Sheldrick, 2008)'
_computing_structure_refinement     'SHELXL97 (Sheldrick, 2008)'
_computing_molecular_graphics     'SHELXTL/PC (Sheldrick, 2008)'
_computing_publication_material     'SHELXTL/PC (Sheldrick, 2008)'
loop_
    _atom_site_type_symbol
    _atom_site_label
    _atom_site_fract_x
    _atom_site_fract_y
    _atom_site_fract_z
    _atom_site_U_iso_or_equiv
    _atom_site_adp_type
    _atom_site_calc_flag
    _atom_site_refinement_flags
    _atom_site_occupancy
    _atom_site_symmetry_multiplicity
    _atom_site_disorder_assembly
    _atom_site_disorder_group
    C C1 0.5374(3) 0.4836(3) -0.0739(3) 0.0501(7) Uani d . 1 1 . .
    C C2 0.4072(3) 0.4056(3) 0.0273(3) 0.0440(6) Uani d . 1 1 . .
    C C3 0.2816(3) 0.4222(3) 0.0376(3) 0.0505(6) Uani d . 1 1 . .
    C C4 0.2356(4) 0.5194(4) -0.0452(4) 0.0751(9) Uani d . 1 1 . .
    H H4A 0.1509 0.4566 -0.1088 0.113 Uiso calc R 1 1 . .
    H H4B 0.3198 0.5920 -0.1042 0.113 Uiso calc R 1 1 . .
    H H4C 0.2064 0.5725 0.0239 0.113 Uiso calc R 1 1 . .
    C C5 0.0466(3) 0.2884(4) 0.2051(3) 0.0709(9) Uani d . 1 1 . .
    H H5A 0.0400 0.3806 0.2120 0.085 Uiso calc R 1 1 . .
    H H5B 0.0333 0.2457 0.3042 0.085 Uiso calc R 1 1 . .
    C C6 -0.0779(3) 0.1758(3) 0.1057(3) 0.0545(7) Uani d . 1 1 . .
    C C7 -0.1626(4) 0.2174(4) 0.0197(4) 0.0715(9) Uani d . 1 1 . .
    H H7 -0.1439 0.3172 0.0231 0.086 Uiso calc R 1 1 . .
    C C8 -0.2762(4) 0.1118(5) -0.0726(4) 0.0880(11) Uani d . 1 1 . .
    H H8 -0.3333 0.1408 -0.1309 0.106 Uiso calc R 1 1 . .
    C C9 -0.3039(4) -0.0348(4) -0.0778(4) 0.0846(11) Uani d . 1 1 . .
    H H9 -0.3792 -0.1056 -0.1405 0.102 Uiso calc R 1 1 . .
    C C10 -0.2215(4) -0.0772(4) 0.0086(4) 0.0809(10) Uani d . 1 1 . .
    H H10 -0.2417 -0.1775 0.0060 0.097 Uiso calc R 1 1 . .
    C C11 -0.1093(4) 0.0259(4) 0.0992(4) 0.0675(8) Uani d . 1 1 . .
    H H11 -0.0531 -0.0045 0.1573 0.081 Uiso calc R 1 1 . .
    N N1 0.3952(3) 0.3015(3) 0.1301(2) 0.0558(6) Uani d . 1 1 . .
    N N2 0.2667(3) 0.2531(3) 0.2037(2) 0.0650(7) Uani d . 1 1 . .
    N N3 0.1987(3) 0.3270(3) 0.1477(2) 0.0559(6) Uani d . 1 1 . .
    O O1 0.6345(2) 0.4335(2) -0.0625(2) 0.0648(6) Uani d . 1 1 . .
    H H1 0.7135 0.4916 -0.1068 0.097 Uiso calc R 1 1 . .
    O O2 0.5511(2) 0.5822(2) -0.1573(2) 0.0758(7) Uani d . 1 1 . .
loop_
    _atom_site_aniso_label
    _atom_site_aniso_U_11
    _atom_site_aniso_U_22
    _atom_site_aniso_U_33
    _atom_site_aniso_U_12
    _atom_site_aniso_U_13
    _atom_site_aniso_U_23
    C1 0.0500(16) 0.0416(15) 0.0522(16) 0.0180(13) -0.0017(13) -0.0012(13)
    C2 0.0462(15) 0.0386(13) 0.0462(14) 0.0204(12) -0.0054(12) -0.0015(11)
    C3 0.0554(16) 0.0502(16) 0.0471(14) 0.0273(14) -0.0109(14) -0.0081(13)
    C4 0.084(2) 0.076(2) 0.085(2) 0.054(2) -0.0121(19) 0.0013(18)
    C5 0.0624(19) 0.102(2) 0.0573(18) 0.0480(19) 0.0045(14) -0.0167(17)
    C6 0.0455(16) 0.077(2) 0.0447(15) 0.0331(15) 0.0101(13) -0.0023(14)
    C7 0.059(2) 0.076(2) 0.088(2) 0.0399(19) -0.0039(18) 0.0008(19)
    C8 0.060(2) 0.120(3) 0.084(2) 0.044(2) -0.0097(18) 0.013(2)
    C9 0.056(2) 0.096(3) 0.078(2) 0.019(2) 0.0024(17) -0.012(2)
    C10 0.059(2) 0.069(2) 0.103(3) 0.0232(19) 0.018(2) -0.001(2)
    C11 0.061(2) 0.079(2) 0.070(2) 0.0404(18) 0.0098(16) 0.0132(18)
    N1 0.0510(14) 0.0652(15) 0.0546(14) 0.0315(13) 0.0046(11) 0.0118(12)
    N2 0.0598(16) 0.087(2) 0.0519(14) 0.0393(15) 0.0036(12) 0.0153(14)
    N3 0.0499(14) 0.0745(16) 0.0479(13) 0.0345(13) -0.0050(11) -0.0088(12)
    O1 0.0511(11) 0.0661(13) 0.0756(14) 0.0281(11) 0.0128(10) 0.0121(11)
    O2 0.0828(15) 0.0580(13) 0.0785(15) 0.0292(11) 0.0135(12) 0.0270(12)
_geom_special_details
;
All e.s.d.'s (except the e.s.d. in the dihedral angle between two l.s. planes)
are estimated using the full covariance matrix. The cell e.s.d.'s are taken
into account individually in the estimation of e.s.d.'s in distances, angles
and torsion angles; correlations between e.s.d.'s in cell parameters are only
used when they are defined by crystal symmetry. An approximate (isotropic)
treatment of cell e.s.d.'s is used for estimating e.s.d.'s involving l.s.
planes.
;
loop_
    _geom_bond_atom_site_label_1
    _geom_bond_atom_site_label_2
    _geom_bond_site_symmetry_2
    _geom_bond_distance
    _geom_bond_publ_flag
    C1 O2 . 1.199(3) ?
    C1 O1 . 1.316(3) ?
    C1 C2 . 1.465(4) ?
    C2 N1 . 1.361(3) ?
    C2 C3 . 1.366(4) ?
    C3 N3 . 1.343(3) ?
    C3 C4 . 1.482(4) ?
    C4 H4A . 0.9600 ?
    C4 H4B . 0.9600 ?
    C4 H4C . 0.9600 ?
    C5 N3 . 1.479(3) ?
    C5 C6 . 1.500(4) ?
    C5 H5A . 0.9700 ?
    C5 H5B . 0.9700 ?
    C6 C7 . 1.368(4) ?
    C6 C11 . 1.387(4) ?
    C7 C8 . 1.387(5) ?
    C7 H7 . 0.9300 ?
    C8 C9 . 1.366(4) ?
    C8 H8 . 0.9300 ?
    C9 C10 . 1.357(5) ?
    C9 H9 . 0.9300 ?
    C10 C11 . 1.363(5) ?
    C10 H10 . 0.9300 ?
    C11 H11 . 0.9300 ?
    N1 N2 . 1.315(3) ?
    N2 N3 . 1.342(3) ?
    O1 H1 . 0.8200 ?
loop_
    _geom_angle_atom_site_label_1
    _geom_angle_atom_site_label_2
    _geom_angle_atom_site_label_3
    _geom_angle_site_symmetry_1
    _geom_angle_site_symmetry_3
    _geom_angle
    _geom_angle_publ_flag
    O2 C1 O1 . . 124.8(3) ?
    O2 C1 C2 . . 122.4(3) ?
    O1 C1 C2 . . 112.8(2) ?
    N1 C2 C3 . . 108.7(2) ?
    N1 C2 C1 . . 123.2(2) ?
    C3 C2 C1 . . 128.1(2) ?
    N3 C3 C2 . . 104.3(2) ?
    N3 C3 C4 . . 123.8(3) ?
    C2 C3 C4 . . 131.9(3) ?
    C3 C4 H4A . . 109.5 ?
    C3 C4 H4B . . 109.5 ?
    H4A C4 H4B . . 109.5 ?
    C3 C4 H4C . . 109.5 ?
    H4A C4 H4C . . 109.5 ?
    H4B C4 H4C . . 109.5 ?
    N3 C5 C6 . . 111.1(2) ?
    N3 C5 H5A . . 109.4 ?
    C6 C5 H5A . . 109.4 ?
    N3 C5 H5B . . 109.4 ?
    C6 C5 H5B . . 109.4 ?
    H5A C5 H5B . . 108.0 ?
    C7 C6 C11 . . 118.5(3) ?
    C7 C6 C5 . . 121.4(3) ?
    C11 C6 C5 . . 120.1(3) ?
    C6 C7 C8 . . 120.4(3) ?
    C6 C7 H7 . . 119.8 ?
    C8 C7 H7 . . 119.8 ?
    C9 C8 C7 . . 119.9(3) ?
    C9 C8 H8 . . 120.0 ?
    C7 C8 H8 . . 120.0 ?
    C10 C9 C8 . . 119.9(4) ?
    C10 C9 H9 . . 120.1 ?
    C8 C9 H9 . . 120.1 ?
    C9 C10 C11 . . 120.6(4) ?
    C9 C10 H10 . . 119.7 ?
    C11 C10 H10 . . 119.7 ?
    C10 C11 C6 . . 120.7(3) ?
    C10 C11 H11 . . 119.7 ?
    C6 C11 H11 . . 119.7 ?
    N2 N1 C2 . . 108.6(2) ?
    N1 N2 N3 . . 106.9(2) ?
    N2 N3 C3 . . 111.5(2) ?
    N2 N3 C5 . . 118.5(2) ?
    C3 N3 C5 . . 129.9(2) ?
    C1 O1 H1 . . 109.5 ?
loop_
    _geom_torsion_atom_site_label_1
    _geom_torsion_atom_site_label_2
    _geom_torsion_atom_site_label_3
    _geom_torsion_atom_site_label_4
    _geom_torsion_site_symmetry_1
    _geom_torsion_site_symmetry_2
    _geom_torsion_site_symmetry_3
    _geom_torsion_site_symmetry_4
    _geom_torsion
    _geom_torsion_publ_flag
    O2 C1 C2 N1 . . . . -175.1(3) ?
    O1 C1 C2 N1 . . . . 5.0(4) ?
    O2 C1 C2 C3 . . . . 4.5(4) ?
    O1 C1 C2 C3 . . . . -175.4(3) ?
    N1 C2 C3 N3 . . . . 0.3(3) ?
    C1 C2 C3 N3 . . . . -179.4(2) ?
    N1 C2 C3 C4 . . . . 179.6(3) ?
    C1 C2 C3 C4 . . . . 0.0(5) ?
    N3 C5 C6 C7 . . . . -109.3(3) ?
    N3 C5 C6 C11 . . . . 70.6(3) ?
    C11 C6 C7 C8 . . . . -0.5(5) ?
    C5 C6 C7 C8 . . . . 179.3(3) ?
    C6 C7 C8 C9 . . . . 0.0(5) ?
    C7 C8 C9 C10 . . . . 0.8(5) ?
    C8 C9 C10 C11 . . . . -1.0(5) ?
    C9 C10 C11 C6 . . . . 0.5(5) ?
    C7 C6 C11 C10 . . . . 0.3(4) ?
    C5 C6 C11 C10 . . . . -179.6(3) ?
    C3 C2 N1 N2 . . . . 0.0(3) ?
    C1 C2 N1 N2 . . . . 179.7(2) ?
    C2 N1 N2 N3 . . . . -0.2(3) ?
    N1 N2 N3 C3 . . . . 0.4(3) ?
    N1 N2 N3 C5 . . . . 176.9(2) ?
    C2 C3 N3 N2 . . . . -0.4(3) ?
    C4 C3 N3 N2 . . . . -179.9(2) ?
    C2 C3 N3 C5 . . . . -176.4(2) ?
    C4 C3 N3 C5 . . . . 4.2(4) ?
    C6 C5 N3 N2 . . . . -96.9(3) ?
    C6 C5 N3 C3 . . . . 78.8(4) ?
loop_
    _geom_hbond_atom_site_label_D
    _geom_hbond_atom_site_label_H
    _geom_hbond_atom_site_label_A
    _geom_hbond_site_symmetry_A
    _geom_hbond_distance_DH
    _geom_hbond_distance_HA
    _geom_hbond_distance_DA
    _geom_hbond_angle_DHA
    O1 H1 N1 3_664 0.82 1.91 2.721(3) 171.4
data_global
_journal_date_recd_electronic     2011-12-23
_journal_date_accepted     2011-12-31
_journal_name_full     'Acta Crystallographica, Section E'
_journal_year     2012
_journal_volume     68
_journal_issue      2
_journal_page_first     o322
_journal_page_last     o322
_journal_paper_category     QO
_journal_paper_doi     10.1107/S1600536811056297
_journal_coeditor_code     LR2044
_publ_contact_author_name     'Hong Zhao'
_publ_contact_author_address
;
School of Chemistry and Chemical
Engineering, Southeast University,
Nanjing 210096, People's Republic of China
;
_publ_contact_author_email     'zhaohong@seu.edu.cn'
_publ_contact_author_fax     ?
_publ_contact_author_phone     ?
_publ_section_title
;
1-Benzyl-5-methyl-1<i>H</i>-1,2,3-triazole-4-carboxylic acid
;
loop_
    _publ_author_name
    _publ_author_footnote
    _publ_author_address
    'Wang, Gai-Gai' .
;
School of Chemistry and Chemical Engineering, Southeast University,
Nanjing 210096, People's Republic of China
;
    'Zhao, Hong' .
;
School of Chemistry and Chemical Engineering, Southeast University,
Nanjing 210096, People's Republic of China
;
