# Supplementary material for: 1-Benzyl-5-methyl-1H-1,2,3-triazole-4-carb­oxy­lic acid
Source: Acta Crystallogr Sect E Struct Rep Online. 2012 Jan 11;68(Pt 2):o322. doi: 10.1107/S1600536811056297 (PMC3275011; doi:10.1107/S1600536811056297)
Supplement: Supplementary file 2 [file e-68-0o322-Isup2.hkl]

# 
# h,k,l, Fc-squared, Fo-squared, sigma(Fo-squared) and status flag 
# 
data_I
_shelx_title ' zh1 in P3(1)' 
_shelx_refln_list_code          4 
_shelx_F_calc_maximum       84.25 
_exptl_crystal_F_000       342.00 
_reflns_d_resolution_high  0.7715 
 
loop_ 
 _symmetry_equiv_pos_as_xyz 
 'x, y, z' 
 '-y, x-y, z+1/3' 
 '-x+y, -x, z+2/3' 
 
_cell_length_a    10.1178 
_cell_length_b    10.1178 
_cell_length_c     8.9971 
_cell_angle_alpha  90.000 
_cell_angle_beta   90.000 
_cell_angle_gamma 120.000 
 
_shelx_F_squared_multiplier     1.000 
 
loop_ 
 _refln_index_h 
 _refln_index_k 
 _refln_index_l 
 _refln_F_squared_calc 
 _refln_F_squared_meas 
 _refln_F_squared_sigma 
 _refln_observed_status 
  -1   1 -11        3.09        2.14      2.23 o 
   0   1 -11       32.55       39.68      5.04 o 
   1   1 -11        6.65        5.05      3.23 o 
  -3   2 -11        1.20        4.12      2.71 o 
  -2   2 -11        2.07        3.68      4.72 o 
  -1   2 -11        0.32        2.59      2.84 o 
   0   2 -11        1.21        0.76      3.10 o 
   1   2 -11        0.31        2.16      2.71 o 
   2   2 -11        2.96        5.76      3.01 o 
  -4   3 -11        3.12        6.94      3.76 o 
  -3   3 -11        4.06        7.01      3.51 o 
  -2   3 -11        2.81        4.31      5.51 o 
  -1   3 -11        2.03        3.79      3.22 o 
   0   3 -11        5.29        5.33      2.90 o 
   1   3 -11        2.39        3.69      2.97 o 
  -3   4 -11        1.34       -0.53      4.59 o 
  -2   4 -11        2.78        5.10      3.38 o 
  -1   4 -11        1.96        2.67      2.95 o 
  -1   1 -10        8.96        9.05      2.46 o 
   0   1 -10       14.71       18.28      3.77 o 
   1   1 -10        5.44        1.60      2.00 o 
  -3   2 -10        1.38        3.42      3.00 o 
  -2   2 -10        0.99        2.47      2.17 o 
  -1   2 -10       34.28       31.93      3.83 o 
   0   2 -10       14.28       12.66      5.37 o 
   1   2 -10        2.44        2.15      2.96 o 
   2   2 -10        4.44        4.99      2.92 o 
  -5   3 -10        2.56        3.03      2.91 o 
  -4   3 -10        4.01        4.62      2.75 o 
  -3   3 -10        9.25        7.24      2.57 o 
  -2   3 -10        2.81        1.77      2.04 o 
  -1   3 -10        0.88        3.84      2.46 o 
   0   3 -10        4.00        4.50      2.92 o 
   1   3 -10        3.22        5.18      2.97 o 
   2   3 -10        5.87        3.11      2.90 o 
   3   3 -10        2.03        7.41      3.22 o 
  -6   4 -10        5.32        6.97      3.26 o 
  -5   4 -10        7.06        8.62      3.03 o 
  -4   4 -10        0.56       -0.12      2.44 o 
  -3   4 -10        2.05        3.35      2.62 o 
  -2   4 -10        1.25        1.57      3.55 o 
  -1   4 -10        6.28        7.77      2.30 o 
   0   4 -10        3.96        8.49      4.78 o 
   1   4 -10       10.74        8.85      5.32 o 
   2   4 -10        2.96        1.12      5.92 o 
  -6   5 -10        3.69        4.86      3.93 o 
  -5   5 -10        1.57        1.48      3.44 o 
  -4   5 -10        2.09        6.05      3.57 o 
  -3   5 -10        0.21        3.91      3.35 o 
  -2   5 -10        4.26        3.45      3.00 o 
  -1   5 -10        4.65        4.01      2.83 o 
   0   5 -10        0.27        6.61      4.45 o 
   1   5 -10        7.06       14.99      4.83 o 
  -4   6 -10        2.91        0.88      3.14 o 
  -3   6 -10        0.98       -0.07      4.88 o 
  -2   6 -10        0.35        5.39      3.59 o 
  -1   6 -10        0.40        0.41      2.83 o 
   0   0  -9       45.30       46.01      5.95 o 
  -1   1  -9       11.43       11.55      2.52 o 
   0   1  -9       30.57       30.17      3.17 o 
   1   1  -9       37.17       36.15      3.14 o 
  -3   2  -9        6.08        3.20      1.88 o 
  -2   2  -9       16.97       19.67      5.72 o 
  -1   2  -9       22.82       25.13      3.10 o 
   0   2  -9       13.30       11.15      1.98 o 
   1   2  -9        2.67        2.34      1.98 o 
   2   2  -9        7.13        5.98      3.88 o 
  -5   3  -9        2.96        0.65      2.91 o 
  -4   3  -9        3.69        3.53      4.64 o 
  -3   3  -9        1.14        0.79      1.88 o 
  -2   3  -9        6.22        5.93      2.25 o 
  -1   3  -9       37.25       36.14      3.06 o 
   0   3  -9        0.72        1.68      3.12 o 
   1   3  -9        0.42        2.20      3.17 o 
   2   3  -9        4.48        4.08      3.90 o 
   3   3  -9        1.38        6.91      3.62 o 
  -7   4  -9        1.53        1.45      2.95 o 
  -6   4  -9       13.88       15.76      3.57 o 
  -5   4  -9       12.91       10.30      3.05 o 
  -4   4  -9        4.54        6.41      2.20 o 
  -3   4  -9        9.96       13.81      2.77 o 
  -2   4  -9       12.52       13.03      3.02 o 
  -1   4  -9        4.54        7.38      3.02 o 
   0   4  -9       15.08       10.21      6.37 o 
   1   4  -9        2.57        2.35      2.63 o 
   2   4  -9        3.38        2.71      3.97 o 
   3   4  -9        6.52        9.62      4.27 o 
   4   4  -9        2.82        1.90      4.07 o 
  -8   5  -9        0.07       -2.98      2.98 o 
  -7   5  -9        1.34        1.92      3.02 o 
  -6   5  -9        5.29        5.64      3.18 o 
  -5   5  -9        6.24       10.05      3.32 o 
  -4   5  -9        9.89       13.84      3.44 o 
  -3   5  -9        0.78        6.74      3.19 o 
  -2   5  -9        3.14        4.89      2.39 o 
  -1   5  -9        1.07        6.33      2.87 o 
   0   5  -9        2.84        4.26      2.81 o 
   1   5  -9       10.63       14.11      3.18 o 
   2   5  -9        3.17        6.10      4.22 o 
   3   5  -9        2.43        4.69      4.57 o 
  -8   6  -9        0.33        0.84      2.82 o 
  -7   6  -9        1.02        2.81      3.38 o 
  -6   6  -9        0.18        0.62      2.61 o 
  -5   6  -9        1.31        1.93      3.05 o 
  -4   6  -9       10.69        8.73      4.26 o 
  -3   6  -9        4.06        9.87      3.53 o 
  -2   6  -9        1.33        6.55      3.24 o 
  -1   6  -9        7.05        6.61      3.26 o 
   0   6  -9        1.84        5.18      3.16 o 
   1   6  -9        5.76        7.03      3.17 o 
   2   6  -9        8.58       10.45      4.91 o 
  -7   7  -9        1.83        0.00      5.70 o 
  -5   7  -9        0.06        2.82      4.19 o 
  -4   7  -9        0.96        5.63      3.27 o 
  -3   7  -9        1.27        2.93      3.21 o 
  -2   7  -9        1.46        4.94      3.43 o 
  -1   7  -9        1.34        2.63      4.03 o 
   0   7  -9        0.64        0.99      4.28 o 
  -6   8  -9        0.56        2.25      3.32 o 
  -5   8  -9        0.58       -0.08      3.24 o 
  -4   8  -9        1.94        8.53      6.75 o 
  -3   8  -9        0.88        5.34      3.42 o 
  -2   8  -9        0.55        2.73      3.49 o 
  -1   1  -8        6.25        3.97      2.35 o 
   0   1  -8       19.48       20.30      4.29 o 
   1   1  -8       15.17       14.22      1.89 o 
  -3   2  -8       52.70       54.17      2.93 o 
  -2   2  -8        0.64        0.72      2.01 o 
  -1   2  -8        0.09       -1.48      2.06 o 
   0   2  -8        6.52        6.76      1.85 o 
   1   2  -8       22.66       26.64      2.24 o 
   2   2  -8       31.09       32.36      4.37 o 
  -5   3  -8        1.41        3.53      3.69 o 
  -4   3  -8       72.42       75.89      3.86 o 
  -3   3  -8        4.53        6.42      1.91 o 
  -2   3  -8       18.35       17.27      3.06 o 
  -1   3  -8        4.26        7.42      6.47 o 
   0   3  -8       33.64       29.49      2.62 o 
   1   3  -8       81.41       82.96      7.44 o 
   2   3  -8       13.82        8.00      2.64 o 
   3   3  -8        5.50        6.78      4.42 o 
  -7   4  -8       12.59        7.61      4.99 o 
  -6   4  -8        1.47        3.41      2.97 o 
  -5   4  -8       10.63       10.42      4.19 o 
  -4   4  -8        0.05        1.33      2.44 o 
  -3   4  -8        0.52        1.17      3.76 o 
  -2   4  -8        1.31       -0.59      2.20 o 
  -1   4  -8       98.19       98.91      6.39 o 
   0   4  -8       10.64       12.52      2.89 o 
   1   4  -8        2.75        0.55      2.75 o 
   2   4  -8       15.07       11.45      2.97 o 
   3   4  -8       19.92       19.52      3.21 o 
   4   4  -8       23.95       21.74      6.73 o 
  -9   5  -8        0.03        5.05      4.02 o 
  -8   5  -8        1.29        0.73      3.66 o 
  -7   5  -8        2.54       12.67      4.53 o 
  -6   5  -8        4.56        6.22      2.79 o 
  -5   5  -8        5.60        3.75      3.16 o 
  -4   5  -8       37.13       44.89      4.00 o 
  -3   5  -8        8.71        8.58      2.16 o 
  -2   5  -8        6.73        6.67      2.24 o 
  -1   5  -8       10.92       11.30      3.19 o 
   0   5  -8        5.48        9.05      3.01 o 
   1   5  -8        3.13        6.18      3.38 o 
   2   5  -8        1.55        4.54      2.97 o 
   3   5  -8       21.08       29.41      4.77 o 
   4   5  -8        3.78       10.90      4.76 o 
  -9   6  -8        2.48        5.49      3.39 o 
  -8   6  -8        0.69        0.49      2.95 o 
  -7   6  -8        0.91        6.00      2.95 o 
  -6   6  -8        0.15        7.17      3.87 o 
  -5   6  -8       14.82        6.79      2.71 o 
  -4   6  -8        6.09        9.26      3.61 o 
  -3   6  -8        7.58        8.55      2.37 o 
  -2   6  -8        2.48        4.97      3.01 o 
  -1   6  -8        8.03        6.94      3.64 o 
   0   6  -8        7.36        2.89      3.07 o 
   1   6  -8        2.27        6.33      3.57 o 
   2   6  -8        0.01       -0.03      3.14 o 
   3   6  -8        1.71        2.24      4.41 o 
  -9   7  -8        1.81        3.05      3.06 o 
  -8   7  -8        0.46        2.66      2.93 o 
  -7   7  -8        0.03       -1.12      2.47 o 
  -6   7  -8       18.95       11.36      6.42 o 
  -5   7  -8        2.10        1.20      3.72 o 
  -4   7  -8        1.32        4.71      7.35 o 
  -3   7  -8        3.69        5.16      3.29 o 
  -2   7  -8        5.54        5.49      3.63 o 
  -1   7  -8        0.82        0.39      3.19 o 
   0   7  -8        6.31        8.75      5.67 o 
   1   7  -8        3.50        6.91      3.39 o 
   2   7  -8        5.52        4.76      3.41 o 
  -8   8  -8        1.13       10.32      5.85 o 
  -7   8  -8        0.06        0.78      3.59 o 
  -6   8  -8        8.20        5.19      9.49 o 
  -5   8  -8        4.82        4.23      3.23 o 
  -4   8  -8        1.69       11.22      3.75 o 
  -3   8  -8        6.06        6.71      3.52 o 
  -2   8  -8        4.85        0.72      4.22 o 
  -1   8  -8        0.02        1.98      3.61 o 
   0   8  -8        1.04        3.94      4.00 o 
  -7   9  -8        4.85       10.04      3.54 o 
  -6   9  -8        1.45        8.87      3.63 o 
  -5   9  -8        2.43        5.76      3.70 o 
  -4   9  -8        1.07        1.53      3.44 o 
  -3   9  -8        0.60        2.11      3.51 o 
  -2   9  -8        2.38        1.30      3.54 o 
  -1   1  -7       33.25       32.76      2.90 o 
   0   1  -7        6.87        7.21      2.22 o 
   1   1  -7       31.83       34.68      2.44 o 
  -3   2  -7        8.45        9.51      1.58 o 
  -2   2  -7        1.27        1.03      1.35 o 
  -1   2  -7       36.88       37.42      2.49 o 
   0   2  -7      213.85      244.47     10.43 o 
   1   2  -7       23.24       21.49      4.99 o 
   2   2  -7       89.82       92.42      3.63 o 
  -5   3  -7       15.44       14.82      2.98 o 
  -4   3  -7        1.92        3.30      2.06 o 
  -3   3  -7        3.91        4.96      3.04 o 
  -2   3  -7        7.00        2.13      2.37 o 
  -1   3  -7       31.07       35.76      3.90 o 
   0   3  -7       42.43       43.36      2.94 o 
   1   3  -7       56.28       53.06      8.23 o 
   2   3  -7        1.98        0.45      2.63 o 
   3   3  -7        6.41        6.69      2.72 o 
  -7   4  -7        6.18        6.92      2.62 o 
  -6   4  -7       21.32       21.65      3.48 o 
  -5   4  -7        4.38        4.97      2.88 o 
  -4   4  -7       25.10       29.73      3.39 o 
  -3   4  -7       27.35       26.03      2.93 o 
  -2   4  -7       25.30       16.73      2.95 o 
  -1   4  -7        0.06        0.53      1.45 o 
   0   4  -7        3.11        2.07      2.94 o 
   1   4  -7       37.98       34.32      3.79 o 
   2   4  -7       33.24       36.82      4.28 o 
   3   4  -7       11.32       12.50      3.05 o 
   4   4  -7        3.55        4.33      2.87 o 
  -9   5  -7        0.29       -3.90      4.15 o 
  -8   5  -7       13.95       23.84      5.53 o 
  -7   5  -7       21.76       37.62      6.75 o 
  -6   5  -7        9.97       10.56      3.21 o 
  -5   5  -7      105.23      106.65      6.20 o 
  -4   5  -7        2.54        2.70      2.17 o 
  -3   5  -7       17.78       17.69      2.41 o 
  -2   5  -7        2.25        4.35      1.50 o 
  -1   5  -7       23.77       20.89      3.84 o 
   0   5  -7        1.90        7.36      3.63 o 
   1   5  -7        6.89        3.74      3.14 o 
   2   5  -7        5.73        6.75      3.08 o 
   3   5  -7        4.07        6.50      3.12 o 
   4   5  -7       10.65        7.98      6.19 o 
   5   5  -7        4.55        8.18      5.30 o 
 -10   6  -7        1.30        1.10      4.20 o 
  -9   6  -7        1.06        3.13      3.74 o 
  -8   6  -7        3.54        3.35      3.10 o 
  -7   6  -7       10.40       14.31      3.09 o 
  -6   6  -7        1.10        0.38      3.26 o 
  -5   6  -7       16.96       15.83      4.52 o 
  -4   6  -7        9.21        6.43      2.14 o 
  -3   6  -7       18.26       20.14      2.95 o 
  -2   6  -7       21.52       24.85      2.90 o 
  -1   6  -7        4.34       13.66      4.63 o 
   0   6  -7       23.89       27.76      4.37 o 
   1   6  -7        3.50        4.43      3.64 o 
   2   6  -7        5.32        6.86      3.67 o 
   3   6  -7        1.38        0.32      3.26 o 
   4   6  -7        4.08        3.93      3.38 o 
 -10   7  -7        2.27        5.66      3.35 o 
  -9   7  -7        1.55        6.47      3.08 o 
  -8   7  -7        1.73        5.40      3.07 o 
  -7   7  -7       17.04       15.91      3.19 o 
  -6   7  -7       34.13       24.03      5.07 o 
  -5   7  -7       21.98       20.81      2.86 o 
  -4   7  -7        9.24        9.67      3.36 o 
  -3   7  -7        5.96        3.68      3.16 o 
  -2   7  -7        0.12       -0.98      3.84 o 
  -1   7  -7        5.47        6.15      3.41 o 
   0   7  -7       11.12        7.83      4.23 o 
   1   7  -7       14.42       13.32      3.76 o 
   2   7  -7        0.40        1.95      3.40 o 
   3   7  -7        0.18        2.16      3.35 o 
  -9   8  -7        0.24       -1.77      2.78 o 
  -8   8  -7        0.43        1.55      2.42 o 
  -7   8  -7       13.45       17.47      3.32 o 
  -6   8  -7       27.48       28.51      5.24 o 
  -5   8  -7       15.28       17.38      3.96 o 
  -4   8  -7        1.59        5.47      4.15 o 
  -3   8  -7        2.86        3.93      3.21 o 
  -2   8  -7        2.41        0.91      3.09 o 
  -1   8  -7        5.10        8.09      3.62 o 
   0   8  -7       10.57        8.46      4.77 o 
   1   8  -7        1.25       -2.70      3.70 o 
  -9   9  -7        0.78        4.91      5.66 o 
  -8   9  -7        9.63        9.57      4.58 o 
  -7   9  -7        3.48       -0.37      3.43 o 
  -6   9  -7        9.10        5.99      3.36 o 
  -5   9  -7        2.20        4.28      3.18 o 
  -4   9  -7        1.64       -2.01      3.19 o 
  -3   9  -7        3.63        5.61      3.54 o 
  -2   9  -7        3.12        3.23      3.65 o 
  -1   9  -7        0.25       -1.30      3.60 o 
   0   9  -7        7.54        2.50      3.69 o 
  -7  10  -7        1.30        4.35      3.24 o 
  -6  10  -7        2.00        2.17      3.09 o 
  -5  10  -7        0.54       -0.46      3.27 o 
  -4  10  -7        2.69        4.22      3.45 o 
  -3  10  -7        1.71        0.26      3.61 o 
   0   0  -6        0.42        7.55      3.62 o 
  -1   1  -6       41.49       46.19      2.88 o 
   0   1  -6       49.69       51.41      3.17 o 
   1   1  -6       87.74       91.07      3.57 o 
  -3   2  -6        8.86       11.16      2.02 o 
  -2   2  -6       13.55       15.42      1.90 o 
  -1   2  -6       48.91       47.39      2.35 o 
   0   2  -6       25.86       32.56      5.18 o 
   1   2  -6       12.65       13.41      1.61 o 
   2   2  -6        1.06        1.55      1.33 o 
  -5   3  -6       97.93       99.79      4.37 o 
  -4   3  -6       23.29       23.38      2.66 o 
  -3   3  -6       27.92       29.95      3.22 o 
  -2   3  -6       17.82       18.57      3.52 o 
  -1   3  -6       15.72       20.37      3.06 o 
   0   3  -6      176.32      177.43      7.66 o 
   1   3  -6       31.57       32.37      2.07 o 
   2   3  -6      110.89      107.58      7.56 o 
   3   3  -6        1.32        4.23      2.72 o 
  -7   4  -6       58.18       58.39      4.41 o 
  -6   4  -6       16.08       14.32      3.00 o 
  -5   4  -6       33.15       34.73      3.16 o 
  -4   4  -6       43.16       43.56      2.59 o 
  -3   4  -6       14.70       21.81      2.95 o 
  -2   4  -6       64.18       70.09      6.18 o 
  -1   4  -6        9.81        9.30      2.09 o 
   0   4  -6       85.36       89.27      4.74 o 
   1   4  -6       66.64       62.37      4.53 o 
   2   4  -6       64.56       65.30      5.56 o 
   3   4  -6       12.59       11.06      3.24 o 
   4   4  -6        1.61        4.26      3.00 o 
  -9   5  -6        2.19        5.50      3.60 o 
  -8   5  -6       12.16       14.93      3.64 o 
  -7   5  -6       54.41       55.85      6.84 o 
  -6   5  -6       49.11       47.64      3.11 o 
  -5   5  -6       31.60       31.81      3.31 o 
  -4   5  -6      239.03      253.64     11.93 o 
  -3   5  -6       19.75       18.70      2.90 o 
  -2   5  -6        5.56        4.74      1.89 o 
  -1   5  -6       22.99       26.11      3.57 o 
   0   5  -6       57.21       52.10      4.48 o 
   1   5  -6      120.19      120.05      5.70 o 
   2   5  -6        8.02        8.18      3.57 o 
   3   5  -6       11.11        7.85      3.87 o 
   4   5  -6        3.35        3.75      3.20 o 
   5   5  -6        7.48        5.14      3.19 o 
 -11   6  -6        0.08        0.14      4.69 o 
 -10   6  -6        4.24        4.78      2.85 o 
  -9   6  -6       17.72       13.20      2.91 o 
  -8   6  -6        7.27        9.02      2.59 o 
  -7   6  -6        5.53        5.95      3.89 o 
  -6   6  -6        2.20        4.61      2.69 o 
  -5   6  -6        2.14        5.50      2.28 o 
  -4   6  -6      135.53      140.92      5.41 o 
  -3   6  -6        7.81        7.25      1.73 o 
  -2   6  -6        9.92        7.97      1.95 o 
  -1   6  -6       13.48       12.00      3.99 o 
   0   6  -6        4.02        0.53      3.76 o 
   1   6  -6       14.19       17.45      5.52 o 
   2   6  -6        1.81       -2.08      3.53 o 
   3   6  -6        9.59       10.60      5.58 o 
   4   6  -6        4.34        7.47      5.56 o 
   5   6  -6        1.00        2.28      3.37 o 
 -11   7  -6        4.29        2.15      4.19 o 
 -10   7  -6        0.99        3.65      4.05 o 
  -9   7  -6        1.04       -0.56      3.10 o 
  -8   7  -6        8.97       11.23      3.00 o 
  -7   7  -6       18.87       23.49      4.55 o 
  -6   7  -6        3.69        2.12      2.14 o 
  -5   7  -6       20.68       20.16      3.20 o 
  -4   7  -6        6.40        3.71      1.71 o 
  -3   7  -6       24.26       19.86      4.24 o 
  -2   7  -6       53.82       59.09      4.69 o 
  -1   7  -6       16.15       20.57      4.03 o 
   0   7  -6       22.10       21.51      4.97 o 
   1   7  -6        3.32        3.38      3.49 o 
   2   7  -6        7.29        6.75      3.78 o 
   3   7  -6        6.04        7.83      3.47 o 
   4   7  -6        8.41        6.63      3.83 o 
 -10   8  -6        0.75        3.89      3.01 o 
  -9   8  -6        0.70       -0.39      2.65 o 
  -8   8  -6        5.19        4.61      2.62 o 
  -7   8  -6       12.38        7.09      2.21 o 
  -6   8  -6       15.74       13.41      4.44 o 
  -5   8  -6        7.56        4.42      1.95 o 
  -4   8  -6        9.21        8.17      3.28 o 
  -3   8  -6        9.87        8.92      3.51 o 
  -2   8  -6       15.67       12.80      3.71 o 
  -1   8  -6       18.25       14.45      4.26 o 
   0   8  -6        3.04        4.09      3.46 o 
   1   8  -6        4.04        5.66      3.88 o 
   2   8  -6        1.42        2.26      4.52 o 
 -10   9  -6        1.72        1.78      3.34 o 
  -9   9  -6        1.58        4.07      3.21 o 
  -8   9  -6        1.01        0.34      2.29 o 
  -7   9  -6       15.91       13.36      2.72 o 
  -6   9  -6        0.23       -0.86      3.93 o 
  -5   9  -6        0.08        3.17      3.19 o 
  -4   9  -6        5.72        6.82      3.43 o 
  -3   9  -6        4.79        6.66      3.57 o 
  -2   9  -6        3.69       -1.21      3.96 o 
  -1   9  -6        1.33       -0.11      3.50 o 
   0   9  -6        3.53        0.02      3.81 o 
   1   9  -6        4.08        0.43      3.69 o 
  -9  10  -6        0.08        2.08      4.81 o 
  -8  10  -6        1.92        4.72      3.22 o 
  -7  10  -6        3.22        2.63      3.10 o 
  -6  10  -6        5.95       11.04      3.37 o 
  -5  10  -6        1.51        1.52      3.03 o 
  -4  10  -6        3.31        3.17      3.42 o 
  -3  10  -6        1.20        0.59      3.53 o 
  -2  10  -6        0.30        0.93      3.68 o 
  -1  10  -6        3.57        6.20      4.00 o 
  -7  11  -6        2.95        1.06      7.90 o 
  -6  11  -6        1.09        4.79      3.22 o 
  -5  11  -6        0.17        4.05      3.35 o 
  -4  11  -6        2.97        0.24      3.63 o 
  -1   1  -5       11.92       16.23      2.59 o 
   0   1  -5      157.74      161.24      6.81 o 
   1   1  -5      141.06      146.27      3.70 o 
  -3   2  -5       72.27       68.91      3.10 o 
  -2   2  -5      584.88      630.26      7.78 o 
  -1   2  -5      193.15      199.16      3.52 o 
   0   2  -5        5.81        6.41      1.69 o 
   1   2  -5       22.65       22.81      2.29 o 
   2   2  -5       51.07       51.83      2.27 o 
  -5   3  -5        4.56        5.52      2.66 o 
  -4   3  -5       70.00       76.31      4.63 o 
  -3   3  -5      107.90      111.27      3.12 o 
  -2   3  -5        8.73        7.13      0.86 o 
  -1   3  -5       29.78       29.04      2.90 o 
   0   3  -5       13.94       11.95      2.02 o 
   1   3  -5       22.03       20.81      3.49 o 
   2   3  -5      177.68      183.49      6.60 o 
   3   3  -5       38.33       41.06      3.97 o 
  -7   4  -5       11.06       12.22      3.64 o 
  -6   4  -5       51.20       52.36      3.75 o 
  -5   4  -5      117.96      133.85      5.60 o 
  -4   4  -5       41.30       41.13      2.70 o 
  -3   4  -5       29.56       27.93      2.70 o 
  -2   4  -5       97.45      104.78      3.73 o 
  -1   4  -5        7.21        6.99      1.61 o 
   0   4  -5      109.81       99.41      4.94 o 
   1   4  -5       75.40       83.72      4.71 o 
   2   4  -5       14.02        8.74      3.20 o 
   3   4  -5       38.46       36.16      4.18 o 
   4   4  -5        3.96        4.09      3.23 o 
  -9   5  -5        0.71        0.31      3.02 o 
  -8   5  -5       27.55       30.64      3.97 o 
  -7   5  -5       29.48       24.67      3.43 o 
  -6   5  -5        0.97        3.70      2.81 o 
  -5   5  -5       36.58       31.17      3.29 o 
  -4   5  -5      329.16      357.61      7.28 o 
  -3   5  -5       24.17       24.18      2.30 o 
  -2   5  -5       17.64       17.09      1.69 o 
  -1   5  -5       67.83       75.94      5.44 o 
   0   5  -5        6.89        5.58      3.80 o 
   1   5  -5       12.52       13.54      3.58 o 
   2   5  -5        1.55        3.40      3.33 o 
   3   5  -5       65.79       66.33      5.41 o 
   4   5  -5        9.95       16.16      3.76 o 
   5   5  -5        9.46       11.56      3.92 o 
 -11   6  -5        3.04        1.95      3.09 o 
 -10   6  -5        3.27        5.29      2.92 o 
  -9   6  -5        2.67        3.50      2.74 o 
  -8   6  -5        7.95        5.96      2.55 o 
  -7   6  -5        3.85        4.33      2.02 o 
  -6   6  -5      175.42      192.66      5.86 o 
  -5   6  -5      177.17      181.03      5.78 o 
  -4   6  -5      132.02      133.48      6.19 o 
  -3   6  -5       29.94       29.80      2.14 o 
  -2   6  -5       40.70       39.16      2.61 o 
  -1   6  -5        5.32        8.29      3.34 o 
   0   6  -5       23.69       30.19      5.40 o 
   1   6  -5       45.89       52.14     14.81 o 
   2   6  -5       29.43       29.25      4.28 o 
   3   6  -5        6.69       10.22      3.47 o 
   4   6  -5        8.80        3.96      3.48 o 
   5   6  -5        5.33        7.76      3.62 o 
 -11   7  -5        0.08        0.77      2.84 o 
 -10   7  -5        0.92        3.28      2.67 o 
  -9   7  -5        5.73        4.10      2.53 o 
  -8   7  -5       44.65       39.81      3.45 o 
  -7   7  -5       24.50       29.48      2.69 o 
  -6   7  -5       23.94       28.77      3.29 o 
  -5   7  -5        5.90        5.31      2.02 o 
  -4   7  -5       65.13       59.38      4.00 o 
  -3   7  -5       21.87       23.30      3.47 o 
  -2   7  -5       54.11       50.77      4.62 o 
  -1   7  -5       30.37       30.70      3.88 o 
   0   7  -5       13.14       12.03      3.64 o 
   1   7  -5        0.08        0.55      5.65 o 
   2   7  -5        3.04        3.19      4.92 o 
   3   7  -5        7.03        3.58      3.87 o 
   4   7  -5        0.02        2.92      3.76 o 
 -11   8  -5        1.14       -1.44      4.06 o 
 -10   8  -5        2.07        4.50      2.95 o 
  -9   8  -5        4.98        6.85      2.89 o 
  -8   8  -5        0.93        0.87      1.92 o 
  -7   8  -5       21.24       16.09      2.47 o 
  -6   8  -5        1.66        2.03      1.78 o 
  -5   8  -5       10.13       15.11      2.51 o 
  -4   8  -5        8.35       17.23      3.59 o 
  -3   8  -5        1.72        4.50      3.15 o 
  -2   8  -5       59.22       55.24      4.68 o 
  -1   8  -5       28.30       26.21      4.59 o 
   0   8  -5        8.25        7.33      4.52 o 
   1   8  -5        3.70        7.02      3.69 o 
   2   8  -5        9.26        9.95      4.23 o 
   3   8  -5        3.59        5.67      4.45 o 
 -11   9  -5        0.12        1.51      2.86 o 
 -10   9  -5        0.73        3.68      2.78 o 
  -9   9  -5        2.67        0.13      2.58 o 
  -8   9  -5        2.89        7.81      2.46 o 
  -7   9  -5        2.47        8.10      2.86 o 
  -6   9  -5        0.56        2.09      2.40 o 
  -5   9  -5        3.86        4.84      3.29 o 
  -4   9  -5        5.65        6.66      3.34 o 
  -3   9  -5        3.42        5.62      3.43 o 
  -2   9  -5       11.98        6.89      3.61 o 
  -1   9  -5        7.14        7.50      3.87 o 
   0   9  -5        3.66        7.82      4.19 o 
   1   9  -5        2.47        0.61      3.86 o 
   2   9  -5        1.53        2.12      4.83 o 
 -10  10  -5        1.25        2.13      3.45 o 
  -9  10  -5        3.73       -0.20      2.91 o 
  -8  10  -5        0.13        0.50      2.04 o 
  -7  10  -5        6.96        5.11      3.93 o 
  -6  10  -5        1.76        0.46      3.21 o 
  -5  10  -5        1.65        4.06      3.09 o 
  -4  10  -5        0.90        5.67      3.36 o 
  -3  10  -5        1.28        7.84      3.52 o 
  -2  10  -5        1.41       13.73      4.28 o 
  -1  10  -5        2.05        6.11      3.83 o 
   0  10  -5        0.22        1.50      3.76 o 
  -9  11  -5        2.91        7.88      7.63 o 
  -8  11  -5        1.93        4.33      4.92 o 
  -7  11  -5        4.72        1.09      2.90 o 
  -6  11  -5        4.64        3.10      3.08 o 
  -5  11  -5        5.81        3.61      3.12 o 
  -4  11  -5        1.19        2.44      3.30 o 
  -3  11  -5        1.76        2.16      3.51 o 
  -2  11  -5        0.66        9.04      5.06 o 
  -1   1  -4       56.11       45.28      2.72 o 
   0   1  -4       44.13       45.84      2.68 o 
   1   1  -4      332.33      350.04      6.40 o 
  -3   2  -4        5.83        3.94      1.72 o 
  -2   2  -4      122.95      131.62      3.27 o 
  -1   2  -4      180.47      186.17      2.87 o 
   0   2  -4      160.94      166.22      3.64 o 
   1   2  -4       79.52       79.85      2.28 o 
   2   2  -4       16.13       16.39      2.40 o 
  -5   3  -4       62.96       68.77      4.03 o 
  -4   3  -4       87.51       82.57      3.16 o 
  -3   3  -4      373.53      366.85      5.22 o 
  -2   3  -4      565.85      593.71      7.14 o 
  -1   3  -4      987.24     1059.71     10.19 o 
   0   3  -4       42.32       44.49      1.81 o 
   1   3  -4      105.45      125.48      4.76 o 
   2   3  -4       18.48       13.81      3.17 o 
   3   3  -4        9.94        6.92      2.92 o 
  -7   4  -4       84.35       73.50      4.66 o 
  -6   4  -4       41.71       40.21      5.72 o 
  -5   4  -4       53.47       50.72      3.15 o 
  -4   4  -4      145.29      144.67      3.54 o 
  -3   4  -4      735.58      779.75      8.49 o 
  -2   4  -4      204.56      206.03      4.30 o 
  -1   4  -4       66.91       71.88      2.62 o 
   0   4  -4       27.88       26.85      4.26 o 
   1   4  -4       59.09       53.58      4.04 o 
   2   4  -4       15.46       19.88      3.56 o 
   3   4  -4        8.95       11.11      3.38 o 
   4   4  -4       34.16       39.74      4.08 o 
  -9   5  -4       30.71       31.23      4.24 o 
  -8   5  -4       19.01       22.38      3.89 o 
  -7   5  -4        0.61        3.38      2.74 o 
  -6   5  -4       84.52       86.73      4.35 o 
  -5   5  -4      291.10      304.71      5.52 o 
  -4   5  -4       92.97      100.74      2.94 o 
  -3   5  -4       24.20       24.66      1.91 o 
  -2   5  -4      155.88      172.92      3.26 o 
  -1   5  -4      129.22      130.97      3.43 o 
   0   5  -4       14.12       16.99      4.89 o 
   1   5  -4       34.71       28.76      4.48 o 
   2   5  -4      101.99      108.19      5.44 o 
   3   5  -4       49.08       41.90      4.62 o 
   4   5  -4        8.19       10.55      5.02 o 
   5   5  -4        2.58        2.28      3.20 o 
 -11   6  -4       20.66       18.34      3.84 o 
 -10   6  -4        1.46        6.78      3.76 o 
  -9   6  -4       14.15       12.06      5.28 o 
  -8   6  -4        2.25        6.05      2.85 o 
  -7   6  -4       62.46       52.79      3.90 o 
  -6   6  -4       97.27       94.75      5.38 o 
  -5   6  -4        2.59        2.77      1.95 o 
  -4   6  -4        1.62        2.54      0.92 o 
  -3   6  -4       20.51       19.89      1.66 o 
  -2   6  -4        0.76        0.91      1.05 o 
  -1   6  -4       55.65       62.44      4.58 o 
   0   6  -4       75.03       73.21      4.94 o 
   1   6  -4      255.62      273.37      9.93 o 
   2   6  -4       29.90       31.07      4.05 o 
   3   6  -4        1.58        3.24      3.62 o 
   4   6  -4       17.70       19.38      5.15 o 
   5   6  -4        1.84        1.55      3.75 o 
   6   6  -4        1.04        3.11      3.60 o 
 -12   7  -4        5.00        8.57      3.98 o 
 -11   7  -4        1.50        0.12      2.93 o 
 -10   7  -4        7.82        6.51      3.02 o 
  -9   7  -4        1.82        2.02      2.82 o 
  -8   7  -4        4.43        0.86      2.19 o 
  -7   7  -4       16.93       19.51      2.36 o 
  -6   7  -4       51.68       52.92      2.58 o 
  -5   7  -4       28.12       30.21      2.51 o 
  -4   7  -4       54.47       61.78      2.74 o 
  -3   7  -4       45.53       36.96      4.80 o 
  -2   7  -4        5.51       11.51      3.63 o 
  -1   7  -4       16.25       16.65      4.14 o 
   0   7  -4        3.33        3.81      3.47 o 
   1   7  -4       28.96       36.09      4.72 o 
   2   7  -4       28.32       19.34      5.63 o 
   3   7  -4        1.98        1.87      3.62 o 
   4   7  -4        8.15        8.70      4.63 o 
   5   7  -4       11.97       18.16      5.72 o 
 -12   8  -4        0.73        4.37      3.15 o 
 -11   8  -4        0.11       -0.49      2.83 o 
 -10   8  -4       15.69       11.18      2.89 o 
  -9   8  -4        2.22        1.41      1.96 o 
  -8   8  -4       17.40       18.75      2.18 o 
  -7   8  -4        9.84        6.08      1.54 o 
  -6   8  -4        7.96        6.32      1.29 o 
  -5   8  -4       27.77       30.53      2.79 o 
  -4   8  -4      228.14      229.97      5.66 o 
  -3   8  -4       42.34       37.75      3.85 o 
  -2   8  -4        8.76        8.46      3.56 o 
  -1   8  -4       15.66       16.22      3.82 o 
   0   8  -4        6.54        6.24      3.66 o 
   1   8  -4        0.95        7.11      3.82 o 
   2   8  -4        5.12        6.61      5.09 o 
   3   8  -4        4.43        6.18      4.15 o 
   4   8  -4        3.73        0.67      4.08 o 
 -11   9  -4        1.29        3.84      2.83 o 
 -10   9  -4        4.79        5.35      2.83 o 
  -9   9  -4        2.07        6.19      3.00 o 
  -8   9  -4       11.56       12.86      2.67 o 
  -7   9  -4        1.76        2.26      1.96 o 
  -6   9  -4        0.10       -1.74      1.87 o 
  -5   9  -4        7.93       11.53      2.27 o 
  -4   9  -4       14.00       17.51      4.19 o 
  -3   9  -4        3.69       10.96      3.47 o 
  -2   9  -4        6.31        6.02      4.68 o 
  -1   9  -4       18.80       15.71      4.09 o 
   0   9  -4        2.78       10.29      4.17 o 
   1   9  -4        5.36        4.53      3.63 o 
   2   9  -4        0.05        6.32      3.88 o 
 -11  10  -4        0.48        3.29      3.21 o 
 -10  10  -4        6.13        9.79      3.42 o 
  -9  10  -4        4.14        8.11      4.23 o 
  -8  10  -4        2.53        1.99      2.41 o 
  -7  10  -4        6.46        7.89      2.24 o 
  -6  10  -4        0.14       -2.60      2.60 o 
  -5  10  -4        5.23        3.45      2.87 o 
  -4  10  -4        5.90       10.23      3.92 o 
  -3  10  -4        2.44        3.19      3.88 o 
  -2  10  -4       12.42       10.43      4.23 o 
  -1  10  -4        0.73        2.24      3.69 o 
   0  10  -4        1.12        1.97      3.81 o 
   1  10  -4        0.82        2.71      3.87 o 
 -10  11  -4        1.36        6.82      3.74 o 
  -9  11  -4        2.16        2.31      3.96 o 
  -8  11  -4        2.25        6.28      3.56 o 
  -7  11  -4        3.18        6.63      3.07 o 
  -6  11  -4        6.39        8.04      3.54 o 
  -5  11  -4        0.51        2.64      2.89 o 
  -4  11  -4        3.50       11.38      4.01 o 
  -3  11  -4        7.41        6.98      3.61 o 
  -2  11  -4       10.29       11.96      3.86 o 
  -1  11  -4        4.22        7.30      4.11 o 
  -8  12  -4        2.37        0.16      6.86 o 
  -7  12  -4        0.98        5.29      3.92 o 
  -6  12  -4        4.41        2.05      3.82 o 
  -5  12  -4        1.57        6.81      3.34 o 
  -4  12  -4        0.20        7.28      3.39 o 
   0   0  -3      850.11      774.13     11.27 o 
  -1   1  -3      458.90      422.21      8.34 o 
   0   1  -3      586.17      578.97     19.89 o 
   1   1  -3      145.13      149.20      3.27 o 
  -3   2  -3      372.86      381.22      5.55 o 
  -2   2  -3      153.70      143.75      2.88 o 
  -1   2  -3      229.50      227.36      5.62 o 
   0   2  -3       31.68       29.48      1.48 o 
   1   2  -3      123.74      115.98      3.49 o 
   2   2  -3      249.14      240.55      5.33 o 
  -5   3  -3       92.91      102.50      4.23 o 
  -4   3  -3      135.26      143.82      4.00 o 
  -3   3  -3      168.97      159.25      3.42 o 
  -2   3  -3      667.13      690.93      4.76 o 
  -1   3  -3      615.40      641.65      7.29 o 
   1   3  -3       97.51      100.82      3.81 o 
   2   3  -3       17.29       19.43      2.63 o 
   3   3  -3        9.08        7.79      3.50 o 
  -7   4  -3        4.42        9.48      3.21 o 
  -6   4  -3      102.17      107.26      5.22 o 
  -5   4  -3        5.53       10.29      2.32 o 
  -4   4  -3     1188.52     1322.11     15.81 o 
  -3   4  -3     1720.34     1841.94      9.37 o 
  -2   4  -3      129.29      131.12      3.62 o 
  -1   4  -3       79.27       86.11      2.47 o 
   0   4  -3       35.09       29.20      2.95 o 
   1   4  -3       74.20       69.24      5.09 o 
   2   4  -3      348.77      383.15      9.07 o 
   3   4  -3       12.36       20.73      3.41 o 
   4   4  -3       22.08       18.91      3.83 o 
  -9   5  -3       11.80       11.55      3.62 o 
  -8   5  -3       39.92       39.98      4.09 o 
  -7   5  -3       42.51       41.89      4.03 o 
  -6   5  -3       20.07       21.69      6.41 o 
  -5   5  -3       25.49       24.78      2.42 o 
  -4   5  -3      107.92      108.36      2.94 o 
  -3   5  -3      299.14      291.70      3.60 o 
  -2   5  -3        1.75        2.48      0.96 o 
  -1   5  -3       46.97       47.61      1.94 o 
   0   5  -3       49.61       51.79      4.08 o 
   1   5  -3       33.75       40.76      9.65 o 
   2   5  -3      130.69      135.01      6.01 o 
   3   5  -3       43.58       43.25      5.82 o 
   4   5  -3        8.56        6.88      4.86 o 
   5   5  -3       40.59       44.30      4.86 o 
 -11   6  -3        0.24        3.35      3.40 o 
 -10   6  -3        0.29       -0.55      3.22 o 
  -9   6  -3       14.50       17.96      4.08 o 
  -8   6  -3        8.68        8.13      3.37 o 
  -7   6  -3       98.81       92.10      4.64 o 
  -6   6  -3       50.97       47.72      2.74 o 
  -5   6  -3       34.39       34.07      2.11 o 
  -4   6  -3        6.98        8.14      1.81 o 
  -3   6  -3      190.05      208.78      3.34 o 
  -2   6  -3       21.33       18.11      1.56 o 
  -1   6  -3       62.46       60.36      7.26 o 
   0   6  -3       64.01       70.75      5.39 o 
   1   6  -3       35.11       33.90      6.88 o 
   2   6  -3        0.88        2.19      5.42 o 
   3   6  -3      105.60      112.30      6.43 o 
   4   6  -3        3.00        1.99      4.67 o 
   5   6  -3        0.57        2.94      3.66 o 
   6   6  -3        4.26        7.05      3.76 o 
 -12   7  -3        8.56        9.26      3.71 o 
 -11   7  -3        2.59        7.86      3.40 o 
 -10   7  -3       23.17       29.21      5.35 o 
  -9   7  -3        9.91        7.68      3.09 o 
  -8   7  -3       59.62       53.82      5.36 o 
  -7   7  -3        1.69       -0.74      1.58 o 
  -6   7  -3       63.63       61.92      3.16 o 
  -5   7  -3       80.60       83.40      2.81 o 
  -4   7  -3       50.46       55.49      2.66 o 
  -3   7  -3       30.11       25.56      2.32 o 
  -2   7  -3        6.59        5.48      1.15 o 
  -1   7  -3       34.39       29.33      3.78 o 
   0   7  -3       14.00       12.25      3.76 o 
   1   7  -3       10.84        9.38      3.78 o 
   2   7  -3       13.24       10.80      4.70 o 
   3   7  -3        2.04        2.54      4.32 o 
   4   7  -3        4.34        5.43      3.87 o 
   5   7  -3        1.15        3.36      4.89 o 
 -12   8  -3        1.37        1.92      3.23 o 
 -11   8  -3        2.84        2.39      3.06 o 
 -10   8  -3        6.98        8.79      2.91 o 
  -9   8  -3        0.56        1.51      2.16 o 
  -8   8  -3        3.59        8.65      1.95 o 
  -7   8  -3       14.81       16.13      1.90 o 
  -6   8  -3       55.30       56.68      3.11 o 
  -5   8  -3       33.08       31.93      2.77 o 
  -4   8  -3       34.92       36.87      2.72 o 
  -3   8  -3       21.56       18.64      4.92 o 
  -2   8  -3       10.12        8.90      1.77 o 
  -1   8  -3       17.52       15.25      3.80 o 
   0   8  -3        1.71        5.69      3.63 o 
   1   8  -3       12.90       16.98      4.12 o 
   2   8  -3       35.98       32.50      5.27 o 
   3   8  -3        4.03       14.57      5.17 o 
   4   8  -3        4.15        5.85      4.43 o 
 -12   9  -3        1.46        2.30      2.90 o 
 -11   9  -3        2.33       -0.30      2.20 o 
 -10   9  -3        0.27        0.40      1.97 o 
  -9   9  -3        4.70        6.95      2.25 o 
  -8   9  -3        0.80        0.43      2.10 o 
  -7   9  -3       23.47       23.05      1.95 o 
  -6   9  -3       14.00       12.25      1.61 o 
  -5   9  -3        6.00        6.90      1.70 o 
  -4   9  -3       67.85       69.52      4.83 o 
  -3   9  -3       91.12       93.38     10.90 o 
  -2   9  -3       11.42       11.53      3.48 o 
  -1   9  -3        4.35       -2.27      3.58 o 
   0   9  -3       10.74       10.67      4.15 o 
   1   9  -3       12.80       11.80      5.75 o 
   2   9  -3        2.20        1.92      3.77 o 
   3   9  -3        0.09       -1.34      3.89 o 
 -11  10  -3        0.00       -1.07      5.13 o 
 -10  10  -3       10.38        8.32      2.24 o 
  -9  10  -3        1.29        1.97      2.06 o 
  -8  10  -3       10.88       13.19      2.35 o 
  -7  10  -3        8.93        8.11      2.11 o 
  -6  10  -3        2.07        3.63      3.16 o 
  -5  10  -3        8.14        5.58      2.06 o 
  -4  10  -3       10.09       13.41      3.23 o 
  -3  10  -3       11.29        7.36      3.32 o 
  -2  10  -3        0.35        1.74      3.37 o 
  -1  10  -3        4.55        6.65      3.70 o 
   0  10  -3        1.69        0.91      3.66 o 
   1  10  -3        1.66        2.58      3.70 o 
 -10  11  -3        0.41       -1.61      3.32 o 
  -9  11  -3        0.37        1.50      2.25 o 
  -8  11  -3        1.62        4.05      2.32 o 
  -7  11  -3        6.35        4.16      2.09 o 
  -6  11  -3        0.00        0.64      2.43 o 
  -5  11  -3        1.64        0.52      2.74 o 
  -4  11  -3        8.86       12.12      4.11 o 
  -3  11  -3        4.44        7.13      3.50 o 
  -2  11  -3        4.85        7.51      4.02 o 
  -1  11  -3        7.47        8.02      4.10 o 
  -9  12  -3        5.05       -0.06      5.79 o 
  -8  12  -3        0.17        1.54      5.66 o 
  -7  12  -3        0.18        6.63      4.20 o 
  -6  12  -3        0.04        2.25      3.21 o 
  -5  12  -3        0.45        2.85      3.02 o 
  -4  12  -3        0.83        3.44      3.11 o 
  -3  12  -3        5.55        6.07      3.42 o 
  -1   1  -2     4137.04     3977.26     15.67 o 
   0   1  -2     2659.64     2586.00     20.44 o 
   1   1  -2      473.80      447.24      3.55 o 
  -3   2  -2      275.43      263.91      4.42 o 
  -2   2  -2     7098.53     6782.03     24.50 o 
  -1   2  -2     2365.52     2345.33     16.33 o 
   0   2  -2      470.25      445.17      3.36 o 
   1   2  -2       18.19       20.36      2.15 o 
   2   2  -2       20.39       16.64      2.11 o 
  -5   3  -2      102.06      117.09      4.99 o 
  -4   3  -2      183.21      188.79      4.29 o 
  -3   3  -2     1315.08     1366.41     10.72 o 
  -2   3  -2      713.13      691.80      4.75 o 
  -1   3  -2      640.12      652.49      3.43 o 
   0   3  -2      115.13      107.21      3.32 o 
   1   3  -2       66.79       65.49      3.78 o 
   2   3  -2       12.44       13.83      2.52 o 
   3   3  -2       88.46       93.22      4.35 o 
  -7   4  -2       57.62       61.47      4.75 o 
  -6   4  -2       20.26       25.04      4.36 o 
  -5   4  -2       37.84       39.64      2.82 o 
  -4   4  -2        7.79       10.61      1.88 o 
  -3   4  -2       13.05       14.39      1.18 o 
  -2   4  -2      218.24      224.73      2.70 o 
  -1   4  -2       50.20       48.53      1.34 o 
   0   4  -2      445.88      467.39     10.73 o 
   1   4  -2      110.69      109.50      5.89 o 
   2   4  -2       66.87       65.63      4.21 o 
   3   4  -2       31.31       27.40      4.38 o 
   4   4  -2        8.07       10.02      3.49 o 
  -9   5  -2       47.48       49.82      4.77 o 
  -8   5  -2       58.21       60.72      4.80 o 
  -7   5  -2       24.82       27.58      3.50 o 
  -6   5  -2       23.63       20.91      2.68 o 
  -5   5  -2       26.66       28.64      2.58 o 
  -4   5  -2      265.71      301.29      4.08 o 
  -3   5  -2       14.49       12.03      1.06 o 
  -2   5  -2      252.08      284.26      4.85 o 
  -1   5  -2      340.67      362.68      4.31 o 
   0   5  -2       99.31       94.30      5.38 o 
   1   5  -2       10.42        8.51      3.00 o 
   2   5  -2       36.03       40.48      3.94 o 
   3   5  -2       10.53       17.59      4.16 o 
   4   5  -2       71.22       79.89      5.83 o 
   5   5  -2       31.72       39.89      6.56 o 
 -11   6  -2        1.56       -1.41      3.50 o 
 -10   6  -2       30.71       28.26      4.41 o 
  -9   6  -2       33.59       34.27      4.66 o 
  -8   6  -2       42.95       42.58      4.12 o 
  -7   6  -2       24.11       21.92      3.29 o 
  -6   6  -2       11.49        7.74      1.45 o 
  -5   6  -2       32.72       29.27      1.92 o 
  -4   6  -2       58.14       57.62      2.04 o 
  -3   6  -2      191.20      217.58      3.11 o 
  -2   6  -2      164.74      165.45      5.99 o 
  -1   6  -2      200.87      209.09      4.42 o 
   0   6  -2       25.77       22.95      4.34 o 
   1   6  -2       15.79       15.62      3.92 o 
   2   6  -2        6.74        8.61      4.46 o 
   3   6  -2       55.45       52.13      6.88 o 
   4   6  -2        3.33        1.58      3.86 o 
   5   6  -2       15.41       27.28      7.60 o 
   6   6  -2        4.80        8.27      6.92 o 
 -12   7  -2        0.12       -0.86      3.50 o 
 -11   7  -2        1.69        1.01      3.31 o 
 -10   7  -2        3.49        5.20      4.81 o 
  -9   7  -2        2.63        4.76      3.34 o 
  -8   7  -2       13.65       11.61      2.29 o 
  -7   7  -2        2.13        0.68      1.51 o 
  -6   7  -2      184.09      190.21      4.41 o 
  -5   7  -2       23.83       23.09      1.76 o 
  -4   7  -2       93.14       93.90      2.44 o 
  -3   7  -2       51.73       54.39      3.07 o 
  -2   7  -2        9.69        9.52      1.82 o 
  -1   7  -2       28.26       26.61      2.27 o 
   0   7  -2       11.99       16.17      3.85 o 
   1   7  -2       56.29       52.34      4.87 o 
   2   7  -2       62.53       64.02      5.49 o 
   3   7  -2       29.40       43.03      5.59 o 
   4   7  -2       10.51       18.16      4.28 o 
   5   7  -2        3.44        5.03      4.25 o 
 -12   8  -2       14.83       13.21      5.01 o 
 -11   8  -2        3.41        5.74      3.45 o 
 -10   8  -2       17.76       19.35      5.73 o 
  -9   8  -2        3.32        2.07      2.25 o 
  -8   8  -2       10.34       10.96      2.17 o 
  -7   8  -2       71.11       71.91      2.85 o 
  -6   8  -2      233.43      230.41      4.51 o 
  -5   8  -2      105.34      105.47      2.96 o 
  -4   8  -2        7.21        8.00      1.50 o 
  -3   8  -2        5.04        4.08      1.35 o 
  -2   8  -2       10.19       10.47      1.62 o 
  -1   8  -2       30.54       39.13      4.87 o 
   0   8  -2       98.95       96.45      6.73 o 
   1   8  -2       43.29       39.38      5.98 o 
   2   8  -2        5.08        8.50      4.00 o 
   3   8  -2        1.40        4.08      3.85 o 
   4   8  -2        1.93        3.80      3.85 o 
 -12   9  -2        0.04        2.05      3.70 o 
 -11   9  -2        1.10        4.64      2.23 o 
 -10   9  -2        0.44       -0.24      1.98 o 
  -9   9  -2        4.00        1.49      2.01 o 
  -8   9  -2        7.23        9.03      2.36 o 
  -7   9  -2       11.23        7.80      1.72 o 
  -6   9  -2       29.15       28.03      2.38 o 
  -5   9  -2        9.80        6.31      1.37 o 
  -4   9  -2       53.43       43.55      3.39 o 
  -3   9  -2       24.24       24.03      2.78 o 
  -2   9  -2       10.31        9.29      2.15 o 
  -1   9  -2       25.22       24.82      4.65 o 
   0   9  -2       29.46       29.10      5.01 o 
   1   9  -2       34.03       33.81      4.66 o 
   2   9  -2        0.35        1.07      4.16 o 
   3   9  -2        0.79       -4.53      4.53 o 
 -12  10  -2        3.52        2.25      2.98 o 
 -11  10  -2        2.84        1.49      2.65 o 
 -10  10  -2        0.90       -0.14      2.29 o 
  -9  10  -2        8.76       10.36      1.98 o 
  -8  10  -2        0.04        0.52      1.85 o 
  -7  10  -2        4.47        4.18      1.27 o 
  -6  10  -2       53.60       51.55      3.84 o 
  -5  10  -2        6.96        5.92      1.52 o 
  -4  10  -2       12.46       12.69      2.66 o 
  -3  10  -2        9.71        7.10      2.20 o 
  -2  10  -2       10.85       12.62      3.71 o 
  -1  10  -2       21.35       22.56     10.40 o 
   0  10  -2        2.17        1.35      3.70 o 
   1  10  -2        4.68        5.03      3.71 o 
   2  10  -2        0.02        2.69      3.95 o 
 -11  11  -2        3.28        0.84      3.52 o 
 -10  11  -2        8.48       11.21      2.91 o 
  -9  11  -2        2.05        1.91      2.30 o 
  -8  11  -2        7.01        5.27      1.96 o 
  -7  11  -2        3.13        5.05      1.16 o 
  -6  11  -2        1.93        1.32      1.62 o 
  -5  11  -2        0.14       -2.55      2.55 o 
  -4  11  -2        3.02        3.74      2.87 o 
  -3  11  -2        7.24       13.64      3.57 o 
  -2  11  -2        4.02        3.58      3.37 o 
  -1  11  -2        4.94        6.85      3.70 o 
   0  11  -2        1.61        1.40      4.02 o 
 -10  12  -2       10.52       10.21      3.18 o 
  -9  12  -2        4.37        2.84      2.56 o 
  -8  12  -2        0.66        7.18      2.68 o 
  -7  12  -2        1.14       -2.27      5.63 o 
  -6  12  -2        0.23        1.76      6.58 o 
  -5  12  -2        3.27        4.48      2.69 o 
  -4  12  -2        1.14        4.84      2.99 o 
  -3  12  -2        4.79        2.43      3.25 o 
  -2  12  -2        0.84       -0.97      3.35 o 
  -1   1  -1     2202.27     2016.00      5.43 o 
   0   1  -1       49.29       40.35      1.61 o 
   1   1  -1      845.54      822.99      9.29 o 
  -3   2  -1     2237.77     2141.36     11.88 o 
  -2   2  -1     1526.62     1485.56      8.20 o 
  -1   2  -1     3422.27     3228.29      9.39 o 
   0   2  -1      446.93      417.76      2.70 o 
   1   2  -1      243.39      211.49      3.52 o 
   2   2  -1      617.41      613.79      7.54 o 
  -5   3  -1       68.32       66.37      3.46 o 
  -4   3  -1       98.03       93.38      6.23 o 
  -3   3  -1      344.25      329.64      4.65 o 
  -2   3  -1     2100.29     2102.07      8.87 o 
  -1   3  -1        7.38        6.15      0.44 o 
   0   3  -1      692.64      687.07      5.44 o 
   1   3  -1       11.98        5.83      3.35 o 
   2   3  -1      127.73      130.77      4.60 o 
   3   3  -1      293.65      328.34     16.62 o 
  -7   4  -1       66.48       69.49      4.76 o 
  -6   4  -1      311.55      363.83      7.46 o 
  -5   4  -1      179.88      174.10      4.64 o 
  -4   4  -1      119.79      117.46      3.50 o 
  -3   4  -1       82.51       77.18      2.42 o 
  -2   4  -1      117.53      132.59      2.03 o 
  -1   4  -1      780.75      790.06      6.35 o 
   0   4  -1      277.39      294.23      3.55 o 
   1   4  -1      111.29      111.48      4.24 o 
   2   4  -1       87.01       88.80      4.72 o 
   3   4  -1        5.44        0.05      3.20 o 
   4   4  -1       11.54       14.18      3.81 o 
  -9   5  -1       33.39       27.31     10.98 o 
  -8   5  -1        6.52        4.25      3.96 o 
  -7   5  -1       78.79       81.25      4.70 o 
  -6   5  -1      170.34      175.88      5.45 o 
  -5   5  -1      112.07      112.45      3.89 o 
  -4   5  -1       56.47       48.46      1.86 o 
  -3   5  -1      217.65      238.35      3.12 o 
  -2   5  -1       17.19       13.21      0.92 o 
  -1   5  -1       19.56       15.88      1.95 o 
   0   5  -1      202.96      222.74      5.33 o 
   1   5  -1        1.90        1.60      2.75 o 
   2   5  -1       16.00       16.18      3.91 o 
   3   5  -1       29.13       29.00      3.98 o 
   4   5  -1       16.64       17.09      4.43 o 
   5   5  -1       30.12       31.36      5.22 o 
 -11   6  -1        8.33        5.83      4.54 o 
 -10   6  -1       24.08       27.81      4.44 o 
  -9   6  -1       66.69       63.07      5.11 o 
  -8   6  -1       35.55       45.10      5.52 o 
  -7   6  -1        2.00        0.68      1.21 o 
  -6   6  -1      106.88      103.17      3.10 o 
  -5   6  -1       20.16       23.08      1.72 o 
  -4   6  -1      164.63      182.29      3.16 o 
  -3   6  -1       60.79       56.65      1.87 o 
  -2   6  -1      104.46      107.74      3.29 o 
  -1   6  -1       35.59       35.00      3.02 o 
   0   6  -1      170.72      191.00     10.26 o 
   1   6  -1        7.63       10.37      3.43 o 
   2   6  -1      123.33      121.91      6.19 o 
   3   6  -1       26.57       32.78      4.61 o 
   4   6  -1        0.31        2.96      3.81 o 
   5   6  -1       30.49       34.03      4.72 o 
   6   6  -1        8.51        6.64      4.11 o 
 -13   7  -1        1.99        4.44      3.88 o 
 -12   7  -1        7.21        9.14      3.99 o 
 -11   7  -1       10.88        4.85      3.55 o 
 -10   7  -1        4.41       11.10      4.04 o 
  -9   7  -1       27.76       33.99      3.78 o 
  -8   7  -1       10.65        8.71      3.05 o 
  -7   7  -1       19.91       20.02      1.86 o 
  -6   7  -1       50.55       51.92      2.30 o 
  -5   7  -1      115.43      118.77      2.86 o 
  -4   7  -1       77.68       83.79      2.64 o 
  -3   7  -1      176.15      179.05      4.16 o 
  -2   7  -1       32.62       30.53      2.76 o 
  -1   7  -1       30.33       26.58      2.01 o 
   0   7  -1       52.77       44.96      5.21 o 
   1   7  -1        9.02       17.06      3.94 o 
   2   7  -1       31.38       37.38      9.45 o 
   3   7  -1        1.72        3.97      4.09 o 
   4   7  -1        2.20        1.36      3.76 o 
   5   7  -1        2.60        6.67      3.80 o 
   6   7  -1        1.75        2.93      3.72 o 
 -12   8  -1        1.63        2.07      3.44 o 
 -11   8  -1        0.76        8.37      3.66 o 
 -10   8  -1        3.79        4.99      3.02 o 
  -9   8  -1        6.99       13.41      6.42 o 
  -8   8  -1       77.27       73.08      3.76 o 
  -7   8  -1        5.38        6.53      1.57 o 
  -6   8  -1        7.04        9.27      1.42 o 
  -5   8  -1       52.89       55.42      2.55 o 
  -4   8  -1        2.18        1.92      1.18 o 
  -3   8  -1       29.13       31.06      3.28 o 
  -2   8  -1       30.25       26.26      3.09 o 
  -1   8  -1       31.45       28.80      2.35 o 
   0   8  -1       18.85       17.85      5.66 o 
   1   8  -1       45.15       53.05      5.27 o 
   2   8  -1       18.07       23.32      4.54 o 
   3   8  -1        7.95        4.62      3.98 o 
   4   8  -1        6.77       10.02      4.26 o 
 -12   9  -1        2.10        7.39      3.47 o 
 -11   9  -1        1.91        3.65      3.03 o 
 -10   9  -1        2.13        0.96      2.08 o 
  -9   9  -1        3.35        4.51      2.04 o 
  -8   9  -1       31.58       31.32      2.47 o 
  -7   9  -1        7.38        7.56      1.86 o 
  -6   9  -1       56.10       56.74      2.67 o 
  -5   9  -1      186.05      182.44      4.50 o 
  -4   9  -1        6.83        5.68      1.56 o 
  -3   9  -1        1.20       -1.02      1.09 o 
  -2   9  -1        7.73        8.06      2.29 o 
  -1   9  -1       21.92       23.06      3.25 o 
   0   9  -1       33.96       33.35      4.27 o 
   1   9  -1        6.33        4.99      3.66 o 
   2   9  -1       22.25       20.63      4.33 o 
   3   9  -1        3.69        8.39      3.86 o 
 -12  10  -1        1.31        2.56      3.14 o 
 -11  10  -1        0.51       -1.26      3.37 o 
 -10  10  -1        2.77        5.53      2.51 o 
  -9  10  -1        3.43        3.57      2.15 o 
  -8  10  -1        5.51        3.96      1.77 o 
  -7  10  -1       29.29       25.78      2.92 o 
  -6  10  -1        5.07        5.74      1.30 o 
  -5  10  -1       22.99       24.17      2.64 o 
  -4  10  -1        5.19        5.31      1.46 o 
  -3  10  -1        5.89        6.69      1.57 o 
  -2  10  -1        9.41        9.16      2.51 o 
  -1  10  -1        9.11        3.66      3.37 o 
   0  10  -1       19.82       19.83      4.23 o 
   1  10  -1        4.63        6.80      6.10 o 
   2  10  -1        5.10        2.68      3.69 o 
 -11  11  -1        3.24        3.97      2.90 o 
 -10  11  -1        5.65        5.25      2.63 o 
  -9  11  -1        0.28       -2.31      2.31 o 
  -8  11  -1        6.66        2.95      1.71 o 
  -7  11  -1        3.84        2.55      1.77 o 
  -6  11  -1        4.39        3.09      1.76 o 
  -5  11  -1        4.02        4.15      1.39 o 
  -4  11  -1        7.21        6.22      2.38 o 
  -3  11  -1       15.31       14.59      2.60 o 
  -2  11  -1        0.03        1.03      2.30 o 
  -1  11  -1        3.67        2.29      3.42 o 
   0  11  -1        1.90        0.48      3.56 o 
 -10  12  -1        7.60        7.62      3.99 o 
  -9  12  -1        4.02        3.43      2.46 o 
  -8  12  -1        0.66        2.44      1.82 o 
  -7  12  -1        0.47       -2.18      2.73 o 
  -6  12  -1        2.92       -1.64      5.85 o 
  -5  12  -1        1.30        5.68      3.95 o 
  -4  12  -1        0.75        0.79      4.09 o 
  -3  12  -1        4.28        1.35      4.30 o 
  -2  12  -1        0.11        0.03      3.91 o 
  -7  13  -1        1.05        3.40      5.79 o 
  -6  13  -1        1.88        5.00      6.29 o 
   1   1   0     2379.46     2201.01     11.85 o 
  -3   2   0       35.68       32.58      1.37 o 
  -2   2   0      128.66      116.80      1.66 o 
  -1   2   0     2379.19     2208.48      9.17 o 
   0   2   0      128.37      118.30      4.58 o 
   1   2   0      420.80      368.99      6.31 o 
   2   2   0      180.52      176.86      4.30 o 
  -5   3   0      551.35      550.21     10.05 o 
  -4   3   0      148.21      141.20      4.05 o 
  -3   3   0       52.46       52.52      1.51 o 
  -2   3   0      420.61      377.59      2.88 o 
  -1   3   0       35.87       35.51      1.45 o 
   0   3   0       52.46       54.60      1.94 o 
   1   3   0       38.05       41.58      2.09 o 
   2   3   0      588.10      631.44     10.36 o 
   3   3   0      207.92      207.84      7.53 o 
  -7   4   0       33.14       32.10      3.97 o 
  -6   4   0       90.37       97.00      4.55 o 
  -5   4   0      188.56      198.46      5.25 o 
  -4   4   0       83.54       79.91      2.16 o 
  -3   4   0       37.89       38.98      1.37 o 
  -2   4   0      180.48      177.55      2.41 o 
  -1   4   0      148.24      143.00      2.45 o 
   0   4   0       83.61       82.51      2.23 o 
   1   4   0      217.73      225.62      6.88 o 
   2   4   0       24.50       16.42      3.38 o 
   3   4   0       22.92       26.98      3.96 o 
   4   4   0        9.82       10.22      3.89 o 
  -9   5   0        1.50        0.22      3.69 o 
  -8   5   0       12.02       16.03      4.61 o 
  -7   5   0      103.70      116.14      6.73 o 
  -6   5   0       98.89       98.09      2.59 o 
  -5   5   0       36.38       33.35      1.66 o 
  -4   5   0      217.73      225.51      3.28 o 
  -3   5   0      588.29      633.92      4.81 o 
  -2   5   0      552.17      554.34      4.81 o 
  -1   5   0      188.39      191.98      4.47 o 
   0   5   0       36.42       31.45      1.81 o 
   1   5   0       75.88       89.56      5.13 o 
   2   5   0        6.56        4.38      3.32 o 
   3   5   0        7.01       15.16      3.82 o 
   4   5   0       44.49       41.22      4.93 o 
   5   5   0       11.44        7.56      3.93 o 
 -11   6   0        7.28       12.43      3.99 o 
 -10   6   0        5.32        6.66      3.72 o 
  -9   6   0       26.44       26.85      3.88 o 
  -8   6   0       84.23       79.65      4.79 o 
  -7   6   0      113.78      126.23      6.90 o 
  -6   6   0      105.13       99.97      2.44 o 
  -5   6   0       75.76       89.06      2.96 o 
  -4   6   0       24.57       19.04      1.49 o 
  -3   6   0      207.74      217.52      3.65 o 
  -2   6   0       90.36       92.58      2.47 o 
  -1   6   0       98.78      100.40      3.03 o 
   0   6   0      105.13      100.15      3.83 o 
   1   6   0        9.55       11.88      3.97 o 
   2   6   0       13.24        8.90      3.72 o 
   3   6   0       16.88       10.81      4.30 o 
   4   6   0       27.75       21.94      4.29 o 
   5   6   0        4.05        3.46      3.76 o 
   6   6   0        7.99        6.87      3.96 o 
 -13   7   0        3.14       13.84      4.19 o 
 -12   7   0        1.88        3.95      3.99 o 
 -11   7   0        4.79        5.56      4.45 o 
 -10   7   0       11.37        7.24      3.48 o 
  -9   7   0       22.24       18.59      4.43 o 
  -8   7   0       41.77       46.34      6.82 o 
  -7   7   0      118.74      125.43      4.18 o 
  -6   7   0        9.59       11.16      2.36 o 
  -5   7   0        6.56        6.80      1.17 o 
  -4   7   0       22.96       22.47      1.48 o 
  -3   7   0       33.10       33.51      2.59 o 
  -2   7   0      103.84      111.19      3.39 o 
  -1   7   0      113.78      126.32      4.60 o 
   0   7   0      118.73      120.08      4.79 o 
   1   7   0       31.83       26.60      6.48 o 
   2   7   0       85.78       80.96      5.60 o 
   3   7   0       78.04       78.39     13.45 o 
   4   7   0        9.25        7.01      3.85 o 
   5   7   0        9.42       14.66      4.00 o 
   6   7   0        1.62       -2.05      3.76 o 
 -13   8   0        1.13       -2.80      7.05 o 
 -12   8   0        1.15        0.28      3.63 o 
 -11   8   0        5.12        4.41      3.28 o 
 -10   8   0        9.39        7.74      3.29 o 
  -9   8   0       21.22       27.74      4.76 o 
  -8   8   0       57.19       61.36      3.35 o 
  -7   8   0       31.85       31.20      2.19 o 
  -6   8   0       13.28       10.78      1.33 o 
  -5   8   0        7.03        7.05      1.17 o 
  -4   8   0        9.80        9.69      1.39 o 
  -3   8   0       12.05        8.53      1.81 o 
  -2   8   0       84.37       84.44      5.01 o 
  -1   8   0       41.76       40.70      2.57 o 
   0   8   0       57.27       60.69      4.89 o 
   1   8   0       58.33       51.95      5.05 o 
   2   8   0       14.59       13.32      5.00 o 
   3   8   0        8.75        7.74      3.82 o 
   4   8   0        1.22        5.39      4.43 o 
   5   8   0        0.09        4.83      4.92 o 
 -12   9   0        4.97        5.39      3.27 o 
 -11   9   0        1.12        2.28      3.41 o 
 -10   9   0        1.78        7.74      3.17 o 
  -9   9   0       16.59       17.80      2.63 o 
  -8   9   0       58.35       55.31      3.39 o 
  -7   9   0       85.88       81.39      3.43 o 
  -6   9   0       16.87       13.53      2.18 o 
  -5   9   0       44.43       43.57      2.25 o 
  -4   9   0        1.51        0.85      1.25 o 
  -3   9   0       26.45       24.22      2.55 o 
  -2   9   0       22.19       20.23      1.94 o 
  -1   9   0       21.22       19.00      3.39 o 
   0   9   0       16.57       23.71      4.21 o 
   1   9   0        3.71        3.72      3.53 o 
   2   9   0       28.21       26.11     13.92 o 
   3   9   0        6.21       11.17      4.21 o 
 -12  10   0        0.75       -0.81      3.05 o 
 -11  10   0        1.03        2.40      2.93 o 
 -10  10   0        4.04        3.74      2.44 o 
  -9  10   0        3.72        4.93      2.30 o 
  -8  10   0       14.51       14.55      2.29 o 
  -7  10   0       78.02       77.84      5.18 o 
  -6  10   0       27.71       26.66      3.24 o 
  -5  10   0       11.41       11.04      2.13 o 
  -4  10   0        5.32        4.49      1.49 o 
  -3  10   0       11.41       12.90      1.98 o 
  -2  10   0        9.37        5.95      1.85 o 
  -1  10   0        1.78        3.83      2.30 o 
   0  10   0        4.04        6.36      4.13 o 
   1  10   0        4.87        7.61      3.92 o 
   2  10   0        0.15        3.19      3.87 o 
 -11  11   0        0.22       -0.85      2.62 o 
 -10  11   0        4.88        1.80      2.16 o 
  -9  11   0       28.19       25.46      4.37 o 
  -8  11   0        8.74       11.44      3.28 o 
  -7  11   0        9.26        6.67      2.20 o 
  -6  11   0        4.07        1.56      1.06 o 
  -5  11   0        7.26        7.41      2.28 o 
  -4  11   0        4.79        2.87      2.30 o 
  -3  11   0        5.12        0.57      2.08 o 
  -2  11   0        1.11        0.46      2.25 o 
  -1  11   0        1.03        0.37      4.00 o 
   0  11   0        0.22        6.22      3.47 o 
 -10  12   0        0.15        3.76      2.21 o 
  -9  12   0        6.21        3.36      2.24 o 
  -8  12   0        1.23        2.95      1.77 o 
  -7  12   0        9.44        8.72      2.75 o 
  -6  12   0        7.99        8.35      2.09 o 
  -5  12   0        1.88        1.07      3.71 o 
  -4  12   0        1.14        7.61      4.60 o 
  -3  12   0        4.97        9.68      6.23 o 
  -2  12   0        0.74        1.97      4.57 o 
  -8  13   0        0.09        2.20      5.26 o 
  -7  13   0        1.62        0.38      5.63 o 
  -6  13   0        3.14        4.12      6.33 o 
  -5  13   0        1.13       -3.62      6.14 o 
  -1   1   1       49.27       37.01      2.08 o 
   0   1   1     2201.03     2034.17      6.81 o 
   1   1   1     3422.52     3225.03      8.31 o 
  -3   2   1        7.36        2.20      2.71 o 
  -2   2   1      447.43      416.03      2.77 o 
  -1   2   1      846.73      832.85      5.91 o 
   0   2   1     1526.85     1479.56      6.54 o 
   1   2   1     2099.25     2070.05     10.33 o 
   2   2   1      117.88      121.25      4.75 o 
  -5   3   1       17.32       13.33      3.16 o 
  -4   3   1      780.50      798.56     10.48 o 
  -3   3   1      692.58      679.51     10.88 o 
  -2   3   1      243.71      215.19      2.58 o 
  -1   3   1     2238.58     2153.81     11.45 o 
   0   3   1      344.76      327.01      3.20 o 
   1   3   1       82.55       81.07      2.85 o 
   2   3   1      217.70      234.06      9.03 o 
   3   3   1       60.78       50.71      3.59 o 
  -7   4   1      175.95      181.53      8.20 o 
  -6   4   1      104.61      103.39      4.35 o 
  -5   4   1       19.48       14.47      3.74 o 
  -4   4   1      277.23      286.56      9.76 o 
  -3   4   1       11.91       10.15      0.76 o 
  -2   4   1      617.17      616.37      4.23 o 
  -1   4   1       97.90       93.87      2.08 o 
   0   4   1      119.45      115.22      2.47 o 
   1   4   1       56.38       53.99      2.75 o 
   2   4   1      164.72      172.10      5.60 o 
   3   4   1       77.76       80.96      4.91 o 
   4   4   1        2.16        3.42      3.37 o 
  -9   5   1        6.85        7.36      3.63 o 
  -8   5   1       29.10       27.90      5.79 o 
  -7   5   1       32.59       33.54      5.59 o 
  -6   5   1       35.57       37.36      3.32 o 
  -5   5   1      203.06      212.05      8.11 o 
  -4   5   1      111.27      116.27      2.18 o 
  -3   5   1      127.70      132.41      2.47 o 
  -2   5   1       68.23       65.45      2.26 o 
  -1   5   1      180.10      168.98      2.83 o 
   0   5   1      112.00      116.32      3.21 o 
   1   5   1       20.21       23.37      2.64 o 
   2   5   1      115.34      131.01      6.33 o 
   3   5   1       52.84       55.10      6.92 o 
   4   5   1      186.04      179.78      7.19 o 
   5   5   1       23.02       23.19      4.18 o 
 -11   6   1        4.01        9.34      5.73 o 
 -10   6   1        5.18        7.10      3.68 o 
  -9   6   1        1.21        4.03      3.63 o 
  -8   6   1       30.24       27.51      3.83 o 
  -7   6   1       30.31       29.92      3.60 o 
  -6   6   1      170.44      189.87      4.71 o 
  -5   6   1        1.92        1.86      0.71 o 
  -4   6   1       87.17       81.69      2.17 o 
  -3   6   1      293.41      329.58      4.59 o 
  -2   6   1      312.10      362.66      6.35 o 
  -1   6   1      170.57      182.05      3.28 o 
   0   6   1      106.87      104.56      3.96 o 
   1   6   1       50.49       57.91      3.85 o 
   2   6   1        7.03        6.41      3.74 o 
   3   6   1       56.09       62.22      6.88 o 
   4   6   1        5.06        6.47      3.78 o 
   5   6   1        4.40        4.54      3.73 o 
   6   6   1        2.92       -0.39      3.55 o 
 -13   7   1        1.88        5.95      3.99 o 
 -12   7   1        1.30        0.17      3.73 o 
 -11   7   1        7.18        5.09      4.66 o 
 -10   7   1        5.90        6.48      4.04 o 
  -9   7   1        7.72        6.41      3.32 o 
  -8   7   1       31.46       33.98      5.51 o 
  -7   7   1       52.81       56.06      2.97 o 
  -6   7   1        7.61        5.73      2.05 o 
  -5   7   1       15.99       15.61      1.73 o 
  -4   7   1        5.48        5.55      1.25 o 
  -3   7   1       66.47       66.37      3.10 o 
  -2   7   1       78.70       81.17      2.56 o 
  -1   7   1        2.01        4.14      1.58 o 
   0   7   1       19.85       22.95      3.00 o 
   1   7   1        5.37        7.54      3.06 o 
   2   7   1        7.35       11.24      4.24 o 
   3   7   1       29.34       32.09     10.86 o 
   4   7   1        3.84        3.66      4.61 o 
   5   7   1        0.47        1.89      3.70 o 
   6   7   1        1.04        1.10      3.90 o 
 -12   8   1        0.74        1.21      4.16 o 
 -11   8   1       15.34       14.65      4.03 o 
 -10   8   1        9.39       11.04      3.42 o 
  -9   8   1       21.98       25.88      5.22 o 
  -8   8   1       18.84       12.79      2.43 o 
  -7   8   1        8.97        9.11      2.10 o 
  -6   8   1      123.40      131.40      3.75 o 
  -5   8   1       29.16       29.52      2.13 o 
  -4   8   1       11.53       10.56      1.30 o 
  -3   8   1        6.54        4.83      1.70 o 
  -2   8   1       35.60       37.17      4.05 o 
  -1   8   1       10.60       13.92      2.03 o 
   0   8   1       77.22       78.81      4.46 o 
   1   8   1       31.63       24.28      4.61 o 
   2   8   1        5.52        6.68      3.64 o 
   3   8   1        6.66        6.14      4.20 o 
   4   8   1        0.66        3.15      3.98 o 
 -12   9   1        4.29        4.85      3.40 o 
 -11   9   1        0.03       -0.06      3.05 o 
 -10   9   1        9.11        6.15      2.32 o 
  -9   9   1       34.00       38.13      3.83 o 
  -8   9   1       45.12       47.37      3.66 o 
  -7   9   1       31.40       31.58      2.74 o 
  -6   9   1       26.55       26.63      2.71 o 
  -5   9   1       16.66       11.78      1.42 o 
  -4   9   1       33.44       32.43      2.69 o 
  -3   9   1       66.75       61.35      3.71 o 
  -2   9   1       27.75       24.80      2.49 o 
  -1   9   1        6.98        8.76      2.85 o 
   0   9   1        3.36        5.82      2.78 o 
   1   9   1        3.45        2.79      3.46 o 
   2   9   1        0.29        3.83      4.05 o 
   3   9   1        4.02        3.70      3.71 o 
 -12  10   1        0.11        0.08      3.04 o 
 -11  10   1        3.67        5.59      3.63 o 
 -10  10   1       19.82       15.18      2.77 o 
  -9  10   1        6.32        7.20      3.65 o 
  -8  10   1       18.01       16.61      2.63 o 
  -7  10   1        1.71        2.02      1.93 o 
  -6  10   1        0.31       -0.02      2.26 o 
  -5  10   1       30.14       25.53      3.44 o 
  -4  10   1       24.07       30.05      2.67 o 
  -3  10   1        4.41        3.94      2.02 o 
  -2  10   1        3.77        3.78      1.76 o 
  -1  10   1        2.14        0.51      2.28 o 
   0  10   1        2.77        4.93      3.65 o 
   1  10   1        5.64        0.72      3.35 o 
   2  10   1        7.62       10.11      3.85 o 
 -11  11   1        1.90        1.35      2.12 o 
 -10  11   1        4.62        4.70      2.32 o 
  -9  11   1       22.24       21.95      2.83 o 
  -8  11   1        7.95        8.66      2.18 o 
  -7  11   1        2.19        1.92      1.85 o 
  -6  11   1       30.52       30.13      4.98 o 
  -5  11   1        8.29        8.76      2.21 o 
  -4  11   1       10.86        9.37      2.46 o 
  -3  11   1        0.76        2.97      1.61 o 
  -2  11   1        1.90        3.94      2.43 o 
  -1  11   1        0.51        2.16      2.69 o 
   0  11   1        3.24        3.26      3.19 o 
 -10  12   1        5.10        4.25      2.13 o 
  -9  12   1        3.70        3.62      1.93 o 
  -8  12   1        6.78        8.00      2.97 o 
  -7  12   1        2.59        4.50      1.88 o 
  -6  12   1        8.52        5.68      2.59 o 
  -5  12   1        7.20        8.42      2.28 o 
  -4  12   1        1.64        0.31      3.24 o 
  -3  12   1        2.11        3.06      2.98 o 
  -2  12   1        1.31        1.67      3.17 o 
  -7  13   1        1.75        2.34      4.17 o 
  -6  13   1        1.99        2.54      4.22 o 
  -1   1   2     2658.68     2602.57     14.78 o 
   0   1   2     4138.48     3962.94     11.95 o 
   1   1   2     2366.33     2343.11      7.24 o 
  -3   2   2      639.64      657.30      7.21 o 
  -2   2   2      469.75      445.60      3.02 o 
  -1   2   2      474.57      453.01      3.44 o 
   0   2   2     7095.26     6727.65     19.41 o 
   1   2   2      712.75      696.71      7.01 o 
   2   2   2      218.49      228.43      6.00 o 
  -5   3   2      251.69      293.46      6.71 o 
  -4   3   2       50.23       54.37      4.17 o 
  -3   3   2      114.97      114.37      2.07 o 
  -2   3   2       18.22       17.40      1.22 o 
  -1   3   2      275.35      264.58      2.90 o 
   0   3   2     1315.79     1367.72      7.12 o 
   1   3   2       13.08       15.04      1.48 o 
   2   3   2       14.50       11.45      2.35 o 
   3   3   2      191.19      215.29      6.18 o 
  -7   4   2       51.70       53.50      7.65 o 
  -6   4   2      164.50      164.06      5.56 o 
  -5   4   2      340.66      373.88      7.20 o 
  -4   4   2      445.72      484.85      6.99 o 
  -3   4   2       66.67       65.60      1.80 o 
  -2   4   2       20.38       21.42      1.24 o 
  -1   4   2      183.68      189.87      2.81 o 
   0   4   2        7.79        7.51      1.34 o 
   1   4   2      265.91      293.62      5.27 o 
   2   4   2       58.04       50.85      4.13 o 
   3   4   2       93.18       92.92      5.92 o 
   4   4   2        7.18        8.25      4.28 o 
  -9   5   2       53.48       58.16      5.86 o 
  -8   5   2        5.02        2.10      3.51 o 
  -7   5   2        9.66       10.99      3.44 o 
  -6   5   2      201.06      203.09     10.23 o 
  -5   5   2       99.20      101.87      3.60 o 
  -4   5   2      110.89      110.63      2.30 o 
  -3   5   2       12.44       12.77      0.95 o 
  -2   5   2      101.95      109.68      3.70 o 
  -1   5   2       37.92       40.85      2.01 o 
   0   5   2       26.65       27.04      1.84 o 
   1   5   2       32.78       30.41      2.86 o 
   2   5   2       23.75       25.32      3.43 o 
   3   5   2      105.32      102.31      5.55 o 
   4   5   2        9.81        5.37      4.89 o 
   5   5   2        6.95        5.78      3.63 o 
 -11   6   2        0.14       -2.19      3.45 o 
 -10   6   2       12.47        6.99      4.05 o 
  -9   6   2       24.21       34.20      4.22 o 
  -8   6   2       10.19       10.68      3.50 o 
  -7   6   2       28.26       26.79      5.68 o 
  -6   6   2       25.77       24.18      2.56 o 
  -5   6   2       10.38        9.95      1.72 o 
  -4   6   2       66.98       71.35      1.82 o 
  -3   6   2       88.56       94.47      2.32 o 
  -2   6   2       20.26       22.42      1.80 o 
  -1   6   2       23.56       22.39      1.64 o 
   0   6   2       11.43        8.30      2.18 o 
   1   6   2      184.06      179.18      5.33 o 
   2   6   2      233.58      233.57      7.33 o 
   3   6   2       29.18       24.76      4.57 o 
   4   6   2       53.62       51.15      6.34 o 
   5   6   2        1.93        5.58      3.72 o 
   6   6   2        0.23        3.28      3.59 o 
 -12   7   2        3.25        4.41      3.52 o 
 -11   7   2        3.05        2.17      3.40 o 
 -10   7   2        9.73       10.07      3.67 o 
  -9   7   2       10.35       16.17      4.21 o 
  -8   7   2       30.52       32.55      4.32 o 
  -7   7   2       12.03       11.94      1.99 o 
  -6   7   2       15.79       12.72      2.22 o 
  -5   7   2       35.99       38.24      2.33 o 
  -4   7   2       31.34       30.24      1.78 o 
  -3   7   2       57.58       57.74      3.34 o 
  -2   7   2       24.77       25.98      2.18 o 
  -1   7   2       24.12       24.17      1.88 o 
   0   7   2        2.11        2.89      2.52 o 
   1   7   2       71.05       69.85      3.98 o 
   2   7   2       11.20        9.76      3.54 o 
   3   7   2        4.48        6.18      3.51 o 
   4   7   2        3.14        8.34      3.66 o 
   5   7   2        1.14        5.74      3.97 o 
 -12   8   2        1.15        0.56      3.71 o 
 -11   8   2        7.25        4.88      3.53 o 
 -10   8   2       10.83       12.37      3.62 o 
  -9   8   2       25.23       23.76      3.45 o 
  -8   8   2       98.87       98.04      7.01 o 
  -7   8   2       56.26       53.91      3.37 o 
  -6   8   2        6.77        6.27      1.93 o 
  -5   8   2       10.48       10.16      1.51 o 
  -4   8   2        8.09        8.66      1.41 o 
  -3   8   2       58.28       60.02      3.38 o 
  -2   8   2       43.00       40.47      2.28 o 
  -1   8   2       13.70       14.11      2.20 o 
   0   8   2       10.38       14.29      2.74 o 
   1   8   2        7.20        7.15      2.80 o 
   2   8   2        0.04        5.23      3.78 o 
   3   8   2        7.01        4.37      3.49 o 
   4   8   2        0.66        0.47      3.58 o 
 -12   9   2        4.79        2.13      3.48 o 
 -11   9   2        4.02        5.22      3.11 o 
 -10   9   2       21.36       21.83      3.73 o 
  -9   9   2       29.48       26.74      3.08 o 
  -8   9   2       43.32       43.58      3.68 o 
  -7   9   2       62.45       62.25      3.79 o 
  -6   9   2       55.46       55.96      3.94 o 
  -5   9   2       71.30       66.58      4.70 o 
  -4   9   2       47.43       42.47      3.68 o 
  -3   9   2       33.54       34.46      2.31 o 
  -2   9   2        2.63        3.61      1.71 o 
  -1   9   2        3.31        3.58      2.32 o 
   0   9   2        3.99        1.62      2.64 o 
   1   9   2        8.76       10.88      3.53 o 
   2   9   2        2.04       -0.27      3.26 o 
   3   9   2        4.37        4.51      3.49 o 
 -12  10   2        0.84        0.81      1.99 o 
 -11  10   2        4.94        5.16      3.29 o 
 -10  10   2        2.16        4.24      3.05 o 
  -9  10   2       34.03       34.40      3.38 o 
  -8  10   2        5.09        3.55      2.06 o 
  -7  10   2       29.43       31.61      3.35 o 
  -6  10   2        3.35        2.86      1.16 o 
  -5  10   2       31.73       30.93      3.66 o 
  -4  10   2       30.68       24.54      2.64 o 
  -3  10   2        3.50        1.57      1.84 o 
  -2  10   2       17.78       19.16      2.82 o 
  -1  10   2        0.44        1.50      2.28 o 
   0  10   2        0.90       -1.61      2.42 o 
   1  10   2        8.46       13.38      3.53 o 
   2  10   2       10.54        8.65      3.60 o 
 -11  11   2        1.60        6.13      3.15 o 
 -10  11   2        4.68        4.37      2.47 o 
  -9  11   2        0.35        6.15      2.19 o 
  -8  11   2        1.40        1.76      1.17 o 
  -7  11   2       10.49       10.62      2.24 o 
  -6  11   2       15.45       13.23      2.68 o 
  -5  11   2        1.56        2.92      1.62 o 
  -4  11   2        1.68        0.04      2.13 o 
  -3  11   2        3.40        2.89      2.44 o 
  -2  11   2        1.09        0.98      3.02 o 
  -1  11   2        2.84        5.15      3.38 o 
   0  11   2        3.29        9.80      4.79 o 
 -10  12   2        0.02        7.12      3.23 o 
  -9  12   2        0.79        2.14      3.93 o 
  -8  12   2        1.93        1.58      4.52 o 
  -7  12   2        3.43        4.34      2.69 o 
  -6  12   2        4.80        6.13      1.80 o 
  -5  12   2        0.12        1.56      1.25 o 
  -4  12   2       14.82       12.19      3.11 o 
  -3  12   2        0.04       -1.06      4.31 o 
  -2  12   2        3.51        5.02      4.88 o 
   0   0   3      851.22      761.01      7.83 o 
  -1   1   3      585.73      580.57      5.09 o 
   0   1   3      459.43      425.13      2.98 o 
   1   1   3      229.57      238.74      3.09 o 
  -3   2   3      615.23      649.35      6.00 o 
  -2   2   3       31.70       32.04      3.85 o 
  -1   2   3      145.39      145.36      2.06 o 
   0   2   3      153.58      144.69      3.91 o 
   1   2   3      667.87      687.38      7.40 o 
   2   2   3      129.19      131.63      3.67 o 
  -5   3   3        1.76        2.78      4.05 o 
  -4   3   3       79.39       85.27      4.27 o 
  -3   3   3      192.70      168.80      7.74 o 
  -2   3   3      123.68      118.95      2.55 o 
  -1   3   3      373.21      374.25      3.93 o 
   0   3   3      169.05      156.44      2.95 o 
   1   3   3     1719.60     1869.98     11.95 o 
   2   3   3      298.85      293.60      6.52 o 
   3   3   3      190.07      197.59      6.95 o 
  -7   4   3       30.11       29.23      3.45 o 
  -6   4   3       21.32       18.21      3.35 o 
  -5   4   3       47.05       46.81      2.02 o 
  -4   4   3       34.98       29.14      1.77 o 
  -3   4   3       97.64       97.01      2.20 o 
  -2   4   3      249.24      246.96      4.16 o 
  -1   4   3      135.51      140.80      3.31 o 
   0   4   3     1189.21     1344.30      8.27 o 
   1   4   3      107.88      107.50      3.26 o 
   2   4   3        7.00        5.64      2.29 o 
   3   4   3       50.54       56.16      7.13 o 
   4   4   3       34.95       37.92      7.77 o 
  -9   5   3       67.87       73.44      5.31 o 
  -8   5   3       21.59       18.80      3.97 o 
  -7   5   3        6.57        5.26      3.92 o 
  -6   5   3       62.48       61.21      3.20 o 
  -5   5   3       49.76       49.01      2.86 o 
  -4   5   3       74.18       68.21      3.26 o 
  -3   5   3       17.25       18.44      1.50 o 
  -2   5   3       92.74      105.90      2.45 o 
  -1   5   3        5.53        9.02      2.37 o 
   0   5   3       25.53       24.26      1.93 o 
   1   5   3       34.39       33.51      3.01 o 
   2   5   3       80.51       85.27      4.07 o 
   3   5   3       33.12       33.25      5.84 o 
   4   5   3        5.98        3.87      3.91 o 
   5   5   3        8.13        7.96      4.00 o 
 -11   6   3        1.63        8.54      5.24 o 
 -10   6   3       10.08        8.64      4.58 o 
  -9   6   3       91.14       92.61      7.82 o 
  -8   6   3       10.12        7.32      3.43 o 
  -7   6   3       34.37       29.23      2.46 o 
  -6   6   3       64.08       64.24      3.23 o 
  -5   6   3       33.69       37.02      2.63 o 
  -4   6   3      348.55      378.19      5.65 o 
  -3   6   3        9.12        7.94      1.22 o 
  -2   6   3      102.10      113.55      3.03 o 
  -1   6   3       20.11       20.69      1.73 o 
   0   6   3       51.14       47.91      2.79 o 
   1   6   3       63.56       62.32      3.98 o 
   2   6   3       55.33       59.28      4.80 o 
   3   6   3       14.00       20.87      4.35 o 
   4   6   3        2.06        0.97      3.14 o 
   5   6   3        0.00        1.80      3.28 o 
   6   6   3        0.04        1.94      4.17 o 
 -12   7   3        0.45        4.52      4.60 o 
 -11   7   3        8.86        7.12      3.52 o 
 -10   7   3       11.27        8.39      3.58 o 
  -9   7   3       11.44       10.79      3.91 o 
  -8   7   3       17.53       13.71      4.91 o 
  -7   7   3       13.95       12.70      4.20 o 
  -6   7   3       35.08       34.57      2.95 o 
  -5   7   3      130.70      126.93      3.45 o 
  -4   7   3       12.36       13.22      1.74 o 
  -3   7   3        4.39        3.90      0.88 o 
  -2   7   3       42.64       40.27      2.47 o 
  -1   7   3       98.74       96.80      3.36 o 
   0   7   3        1.68        0.89      2.19 o 
   1   7   3       14.78       11.29      2.59 o 
   2   7   3       23.48       21.50      4.87 o 
   3   7   3        8.96        8.58      3.55 o 
   4   7   3        6.34        8.70      3.63 o 
   5   7   3        0.18        2.72      4.21 o 
 -12   8   3        0.83       -0.51      3.34 o 
 -11   8   3        4.44        1.42      3.74 o 
 -10   8   3        0.36        1.70      2.68 o 
  -9   8   3        4.36        9.39      2.70 o 
  -8   8   3        1.71        0.62      2.44 o 
  -7   8   3       10.82        8.73      2.07 o 
  -6   8   3        0.86       -0.32      1.92 o 
  -5   8   3       43.62       41.34      2.87 o 
  -4   8   3       22.09       21.77      2.09 o 
  -3   8   3       39.92       42.74      3.64 o 
  -2   8   3        8.68        7.10      1.57 o 
  -1   8   3       59.61       57.72      2.88 o 
   0   8   3        3.58        3.88      2.37 o 
   1   8   3        0.80        3.35      2.65 o 
   2   8   3       10.86       13.60      3.38 o 
   3   8   3        1.63        5.17      3.25 o 
   4   8   3        0.17        1.75      3.23 o 
 -12   9   3        5.54        3.57      3.03 o 
 -11   9   3        4.86        8.11      3.08 o 
 -10   9   3        4.56        5.64      2.96 o 
  -9   9   3       10.74       11.22      4.57 o 
  -8   9   3       12.87       16.38      3.66 o 
  -7   9   3       13.21       10.72      2.24 o 
  -6   9   3      105.53      101.53      6.69 o 
  -5   9   3        8.56        8.40      2.03 o 
  -4   9   3       11.80       11.27      1.87 o 
  -3   9   3       14.53       10.62      1.64 o 
  -2   9   3        9.85        8.43      1.66 o 
  -1   9   3        0.56        2.73      2.19 o 
   0   9   3        4.70        8.44      2.48 o 
   1   9   3        1.29        1.57      2.85 o 
   2   9   3        0.37       -0.37      3.65 o 
   3   9   3        5.07        8.66      3.51 o 
 -11  10   3        7.48        4.59      2.96 o 
 -10  10   3        1.69        1.83      3.17 o 
  -9  10   3       12.80       13.93      3.48 o 
  -8  10   3       36.01       28.91      4.19 o 
  -7  10   3        2.04        3.56      1.46 o 
  -6  10   3        2.99        3.50      1.34 o 
  -5  10   3       40.58       40.75      4.06 o 
  -4  10   3        0.29        0.26      1.33 o 
  -3  10   3       23.17       20.89      2.46 o 
  -2  10   3        6.98        4.64      1.98 o 
  -1  10   3        0.27        1.08      2.97 o 
   0  10   3       10.37        9.76      4.22 o 
   1  10   3        0.41        2.50      4.09 o 
 -10  11   3        1.66        3.67      4.22 o 
  -9  11   3        2.20        1.64      2.63 o 
  -8  11   3        4.03        5.72      1.42 o 
  -7  11   3        4.36        2.73      1.59 o 
  -6  11   3        0.57        3.41      2.10 o 
  -5  11   3        0.24        3.79      1.83 o 
  -4  11   3        2.60        4.16      2.59 o 
  -3  11   3        2.84       -0.72      2.16 o 
  -2  11   3        2.33        6.85      3.30 o 
  -1  11   3        0.00        0.75      3.18 o 
  -9  12   3        0.09        1.88      2.54 o 
  -8  12   3        4.15        4.24      3.04 o 
  -7  12   3        1.16        0.37      2.18 o 
  -6  12   3        4.27        3.85      2.33 o 
  -5  12   3        8.56        6.70      2.91 o 
  -4  12   3        1.37        3.13      2.77 o 
  -3  12   3        1.45        1.62      3.62 o 
  -1   1   4       44.06       40.52      1.75 o 
   0   1   4       56.09       49.60      1.90 o 
   1   1   4      180.37      182.43      3.09 o 
  -3   2   4      986.96     1068.71      7.85 o 
  -2   2   4      160.69      159.28      3.23 o 
  -1   2   4      332.04      339.97      3.82 o 
   0   2   4      122.90      132.28      3.34 o 
   1   2   4      566.84      593.24     15.07 o 
   2   2   4      204.28      193.19      5.67 o 
  -5   3   4      155.77      171.35      6.63 o 
  -4   3   4       66.98       71.20      3.04 o 
  -3   3   4       42.42       46.86      3.92 o 
  -2   3   4       79.57       76.26      2.19 o 
  -1   3   4        5.79        4.97      1.03 o 
   0   3   4      373.09      368.53      4.93 o 
   1   3   4      735.45      796.95      7.61 o 
   2   3   4       24.19       23.63      2.58 o 
   3   3   4       20.46       22.65      3.40 o 
  -7   4   4       45.51       45.18      5.74 o 
  -6   4   4        0.75       -1.56      2.93 o 
  -5   4   4      129.20      136.18      6.11 o 
  -4   4   4       27.89       26.49      2.68 o 
  -3   4   4      105.40      115.23      2.71 o 
  -2   4   4       16.19       17.17      1.12 o 
  -1   4   4       87.57       93.61      2.95 o 
   0   4   4      145.15      152.81      3.59 o 
   1   4   4       92.94       99.58      3.39 o 
   2   4   4        1.62        4.60      3.12 o 
   3   4   4       54.37       58.79      5.39 o 
   4   4   4      228.12      221.44      8.83 o 
  -9   5   4       14.04       22.69      4.03 o 
  -8   5   4       42.37       39.08      4.98 o 
  -7   5   4        5.50        7.40      2.61 o 
  -6   5   4       55.56       64.57      4.88 o 
  -5   5   4       14.10       14.47      1.53 o 
  -4   5   4       59.15       51.42      2.54 o 
  -3   5   4       18.53       15.52      1.50 o 
  -2   5   4       62.94       59.26      2.59 o 
  -1   5   4       53.54       52.41      3.16 o 
   0   5   4      291.42      312.99      5.77 o 
   1   5   4        2.59        4.15      1.71 o 
   2   5   4       28.13       27.83      3.29 o 
   3   5   4       27.83       32.86      4.26 o 
   4   5   4        7.91       14.28      5.81 o 
   5   5   4        5.21        3.26      2.40 o 
 -11   6   4        0.51        0.43      3.39 o 
 -10   6   4        5.90        7.06      2.86 o 
  -9   6   4        3.71        5.50      2.57 o 
  -8   6   4        8.74        7.26      3.29 o 
  -7   6   4       16.25       16.13      3.65 o 
  -6   6   4       74.99       84.23      8.86 o 
  -5   6   4       34.61       30.00      3.19 o 
  -4   6   4       15.40       17.01      1.75 o 
  -3   6   4        9.90        6.77      1.37 o 
  -2   6   4       41.61       41.55      2.66 o 
  -1   6   4       84.59       82.47      4.04 o 
   0   6   4       97.23       98.03      3.76 o 
   1   6   4       51.76       58.74      3.93 o 
   2   6   4        7.96        6.22      2.71 o 
   3   6   4        0.10        0.37      2.85 o 
   4   6   4        0.14        3.09      3.35 o 
   5   6   4        6.39        4.95      6.06 o 
   6   6   4        4.41        3.82      2.37 o 
 -12   7   4        1.57        2.22      3.64 o 
 -11   7   4        3.50        6.98      3.01 o 
 -10   7   4        2.43        7.25      3.56 o 
  -9   7   4        6.33        4.56      3.22 o 
  -8   7   4       15.64       13.48      3.01 o 
  -7   7   4        3.33        1.43      3.89 o 
  -6   7   4      255.60      269.37     12.36 o 
  -5   7   4      102.04      100.04      5.32 o 
  -4   7   4        8.94        8.19      1.39 o 
  -3   7   4       84.32       78.74      4.06 o 
  -2   7   4        0.61        1.45      1.04 o 
  -1   7   4       62.35       61.69      3.13 o 
   0   7   4       16.93       19.79      2.48 o 
   1   7   4        9.84        9.15      2.56 o 
   2   7   4        1.76        0.12      2.80 o 
   3   7   4        6.46        8.53      3.26 o 
   4   7   4        3.18        7.55      4.77 o 
   5   7   4        0.98        5.03      3.46 o 
 -12   8   4        0.20        1.96      3.79 o 
 -11   8   4        7.42        8.20      4.18 o 
 -10   8   4       12.45        5.96      2.86 o 
  -9   8   4       18.82       17.43      3.46 o 
  -8   8   4        6.56       11.46      3.05 o 
  -7   8   4       28.94       36.82      4.66 o 
  -6   8   4       29.98       30.92      3.51 o 
  -5   8   4       49.15       49.17      4.09 o 
  -4   8   4       34.13       39.46      2.86 o 
  -3   8   4       19.00       16.91      2.22 o 
  -2   8   4        2.24        1.74      1.46 o 
  -1   8   4        4.45        3.50      1.62 o 
   0   8   4       17.42       18.27      2.62 o 
   1   8   4       11.55        8.08      2.84 o 
   2   8   4        2.52        5.51      3.02 o 
   3   8   4        2.24        7.76      3.30 o 
   4   8   4        2.37        1.74      3.30 o 
 -11   9   4       10.31       16.26      7.23 o 
 -10   9   4        0.73        1.61      4.94 o 
  -9   9   4        2.79        2.59      2.62 o 
  -8   9   4        0.96       -0.04      2.92 o 
  -7   9   4       28.36       25.51      4.00 o 
  -6   9   4        1.57        2.60      1.21 o 
  -5   9   4        8.20        8.63      1.73 o 
  -4   9   4       30.73       30.45      2.65 o 
  -3   9   4       14.13       13.52      2.21 o 
  -2   9   4        1.83       -0.59      1.53 o 
  -1   9   4        2.20        2.95      3.36 o 
   0   9   4        2.07        4.89      2.37 o 
   1   9   4        4.13        4.58      2.52 o 
   2   9   4        2.17        3.58      2.98 o 
 -11  10   4        4.20       -1.19      3.37 o 
 -10  10   4        1.12        3.18      3.23 o 
  -9  10   4        5.34        3.33      3.12 o 
  -8  10   4        5.12        2.14      3.38 o 
  -7  10   4        1.97        3.31      1.40 o 
  -6  10   4       17.70        9.66      2.77 o 
  -5  10   4        2.58        4.98      1.46 o 
  -4  10   4        1.45       -0.08      1.81 o 
  -3  10   4        7.83        6.97      1.60 o 
  -2  10   4       15.69       18.39      4.15 o 
  -1  10   4        4.79        6.65      3.17 o 
   0  10   4        6.14       10.51      3.37 o 
   1  10   4        1.37        8.29      4.30 o 
 -10  11   4        0.82        1.10      2.18 o 
  -9  11   4        0.05        1.55      1.47 o 
  -8  11   4        4.43        5.30      2.24 o 
  -7  11   4        8.15        9.99      2.42 o 
  -6  11   4        1.83        4.01      2.59 o 
  -5  11   4       20.66       25.17      4.49 o 
  -4  11   4        1.50       -2.45      2.58 o 
  -3  11   4        0.11        1.30      2.66 o 
  -2  11   4        1.29        3.62      2.89 o 
  -1  11   4        0.47        1.01      3.17 o 
  -8  12   4        3.73        2.96      2.88 o 
  -7  12   4       11.96        9.54      3.51 o 
  -6  12   4        1.04        0.96      2.59 o 
  -5  12   4        5.01        4.00      2.28 o 
  -4  12   4        0.72        5.39      3.42 o 
  -1   1   5      157.82      161.88      3.60 o 
   0   1   5       11.96       13.04      1.19 o 
   1   1   5      193.23      201.47      3.70 o 
  -3   2   5       29.85       29.01      2.33 o 
  -2   2   5        5.81        4.52      0.71 o 
  -1   2   5      140.99      135.66      3.27 o 
   0   2   5      585.21      617.39      5.79 o 
   1   2   5        8.75       10.11      1.62 o 
   2   2   5       97.41      103.62      3.39 o 
  -5   3   5       17.63       17.86      2.94 o 
  -4   3   5        7.21        9.32      1.69 o 
  -3   3   5       13.94       13.12      2.15 o 
  -2   3   5       22.66       20.78      1.56 o 
  -1   3   5       72.05       72.04      2.62 o 
   0   3   5      107.73      104.81      3.42 o 
   1   3   5       29.49       32.26      2.64 o 
   2   3   5       24.19       28.85      2.68 o 
   3   3   5       30.00       28.14      3.85 o 
  -7   4   5       21.89       16.81      4.12 o 
  -6   4   5       40.69       43.25      4.99 o 
  -5   4   5       67.81       64.13      3.23 o 
  -4   4   5      109.67      117.80      6.58 o 
  -3   4   5       22.09       20.49      2.83 o 
  -2   4   5       51.13       53.51      4.28 o 
  -1   4   5       70.02       74.03      3.14 o 
   0   4   5       41.21       40.56      3.09 o 
   1   4   5      329.34      372.18      6.28 o 
   2   4   5      132.18      138.19      6.39 o 
   3   4   5       65.06       71.25      5.66 o 
   4   4   5        8.33       16.41      6.03 o 
  -9   5   5        5.65        4.26      3.47 o 
  -8   5   5        1.71        1.98      3.38 o 
  -7   5   5       54.10       44.75      4.71 o 
  -6   5   5        5.31        7.17      3.06 o 
  -5   5   5        6.92        6.86      1.77 o 
  -4   5   5       75.36       80.31      9.70 o 
  -3   5   5      177.59      175.49      5.35 o 
  -2   5   5        4.58        6.66      1.23 o 
  -1   5   5      117.99      120.38      3.42 o 
   0   5   5       36.70       31.34      2.85 o 
   1   5   5      177.05      177.88      4.73 o 
   2   5   5        5.89        4.40      1.77 o 
   3   5   5       10.14        8.18      2.50 o 
   4   5   5        3.85        4.10      3.69 o 
   5   5   5        1.66       -0.99      3.55 o 
 -11   6   5        5.81        7.06      2.79 o 
 -10   6   5        0.90        0.95      2.32 o 
  -9   6   5        3.43        3.70      2.27 o 
  -8   6   5       59.32       57.14      5.65 o 
  -7   6   5       30.37       33.31      4.16 o 
  -6   6   5       23.65       24.75      3.92 o 
  -5   6   5       12.52       12.31      2.62 o 
  -4   6   5       14.00       11.76      1.41 o 
  -3   6   5       38.37       40.53      2.80 o 
  -2   6   5       51.24       52.19      3.33 o 
  -1   6   5        0.96        0.70      1.31 o 
   0   6   5      175.47      193.11      5.59 o 
   1   6   5       23.92       24.84      3.79 o 
   2   6   5        1.66        1.73      1.83 o 
   3   6   5        0.56        2.16      1.88 o 
   4   6   5        1.75        2.13      2.52 o 
   5   6   5        4.63        2.36      2.99 o 
 -11   7   5        1.19        3.48      2.51 o 
 -10   7   5        1.28        0.96      2.74 o 
  -9   7   5       11.99       10.54      3.61 o 
  -8   7   5       28.33       27.70      4.02 o 
  -7   7   5       13.13       14.96      3.89 o 
  -6   7   5       45.86       40.94      6.39 o 
  -5   7   5        1.56        2.11      2.12 o 
  -4   7   5       38.43       35.56      3.42 o 
  -3   7   5       11.02       10.11      2.01 o 
  -2   7   5       29.51       25.28      2.34 o 
  -1   7   5        3.85        0.46      1.19 o 
   0   7   5       24.51       32.09      3.86 o 
   1   7   5       21.26       22.23      3.39 o 
   2   7   5        2.46        0.31      2.86 o 
   3   7   5        6.97        5.84      2.41 o 
   4   7   5        4.72        4.39      1.94 o 
 -11   8   5        1.76        3.02      3.52 o 
 -10   8   5        1.41        5.31      1.87 o 
  -9   8   5        7.13        6.90      2.85 o 
  -8   8   5        8.25        5.57      5.44 o 
  -7   8   5        0.09        0.31      1.94 o 
  -6   8   5       29.41       24.23      4.91 o 
  -5   8   5       65.78       57.19      9.43 o 
  -4   8   5        3.93        2.54      1.31 o 
  -3   8   5       27.51       29.80      2.83 o 
  -2   8   5        7.96        7.86      1.93 o 
  -1   8   5       44.59       42.86      3.44 o 
   0   8   5        0.94        4.23      3.62 o 
   1   8   5        2.89        3.99      2.28 o 
   2   8   5        0.13       -0.82      2.62 o 
   3   8   5        1.93        6.55      3.35 o 
 -11   9   5        0.66        2.25      2.69 o 
 -10   9   5        2.07        2.81      2.44 o 
  -9   9   5        3.67        9.94      4.89 o 
  -8   9   5        3.70        2.29      2.28 o 
  -7   9   5        3.05        3.64      1.92 o 
  -6   9   5        6.68        4.71      1.65 o 
  -5   9   5        9.96        6.90      2.55 o 
  -4   9   5        0.70        1.40      1.38 o 
  -3   9   5        2.67        1.01      1.67 o 
  -2   9   5        5.75        5.32      1.70 o 
  -1   9   5        4.97        4.72      2.85 o 
   0   9   5        2.67        7.99      3.18 o 
   1   9   5        3.74        4.70      3.28 o 
   2   9   5        2.91       -1.13      3.96 o 
 -10  10   5        0.22        3.05      2.75 o 
  -9  10   5        2.48        5.34      1.88 o 
  -8  10   5        9.26        5.45      2.40 o 
  -7  10   5        7.02        5.23      2.25 o 
  -6  10   5        8.80        7.24      2.14 o 
  -5  10   5        9.48        8.43      2.63 o 
  -4  10   5        3.27        3.74      1.54 o 
  -3  10   5        0.92       -0.22      1.69 o 
  -2  10   5        2.06        4.10      2.27 o 
  -1  10   5        0.73        0.87      2.95 o 
   0  10   5        1.25        0.18      3.06 o 
  -9  11   5        1.53        0.92      2.14 o 
  -8  11   5        3.59        3.02      2.45 o 
  -7  11   5        0.02        3.05      1.29 o 
  -6  11   5        5.32        3.64      2.07 o 
  -5  11   5        3.05        4.60      3.16 o 
  -4  11   5        0.08        1.93      2.07 o 
  -3  11   5        1.14       -3.54      3.59 o 
  -2  11   5        0.12        3.74      3.76 o 
   0   0   6        0.41        3.76      1.68 o 
  -1   1   6       49.72       46.63      2.97 o 
   0   1   6       41.45       37.97      2.48 o 
   1   1   6       49.00       51.33      2.75 o 
  -3   2   6       15.79       14.84      1.84 o 
  -2   2   6       25.95       31.04      2.24 o 
  -1   2   6       87.79       86.24      3.89 o 
   0   2   6       13.52       14.66      2.05 o 
   1   2   6       17.79       21.54      2.11 o 
   2   2   6       64.14       67.85      3.89 o 
  -5   3   6        5.57        5.91      3.21 o 
  -4   3   6        9.80        9.67      2.21 o 
  -3   3   6      176.35      188.47      6.46 o 
  -2   3   6       12.63       13.00      2.29 o 
  -1   3   6        8.81        7.50      1.16 o 
   0   3   6       27.92       28.97      2.11 o 
   1   3   6       14.70       18.76      2.13 o 
   2   3   6       19.72       18.59      2.26 o 
   3   3   6        7.82       11.73      2.87 o 
  -7   4   6       24.28       26.78      4.08 o 
  -6   4   6        9.90       10.19      2.68 o 
  -5   4   6       22.96       25.55      2.72 o 
  -4   4   6       85.39       87.06      6.75 o 
  -3   4   6       31.42       30.88      4.07 o 
  -2   4   6        1.06        1.29      0.98 o 
  -1   4   6       23.25       21.31      2.40 o 
   0   4   6       43.09       45.86      3.08 o 
   1   4   6      239.27      243.84      5.96 o 
   2   4   6      135.29      139.91      4.92 o 
   3   4   6        6.41        6.51      2.76 o 
   4   4   6        9.21       12.40      2.79 o 
  -9   5   6        5.71        1.77      2.12 o 
  -8   5   6        9.88        7.97      3.08 o 
  -7   5   6       53.86       57.52      5.55 o 
  -6   5   6       13.47       10.48      2.56 o 
  -5   5   6       57.19       52.70      3.55 o 
  -4   5   6       66.55       63.51      8.50 o 
  -3   5   6      110.84      121.49     11.08 o 
  -2   5   6       97.89      106.03      4.81 o 
  -1   5   6       33.20       33.82      2.52 o 
   0   5   6       31.58       25.63      2.45 o 
   1   5   6        2.14        0.89      1.72 o 
   2   5   6       20.65       17.47      2.69 o 
   3   5   6        7.57        3.12      1.83 o 
   4   5   6        0.08        2.02      1.76 o 
   5   5   6        1.51        1.26      3.18 o 
 -11   6   6        0.17        4.00      3.55 o 
 -10   6   6        3.31        0.58      3.10 o 
  -9   6   6        4.81        3.28      1.93 o 
  -8   6   6       15.68       15.25      3.68 o 
  -7   6   6       16.12       18.72      3.52 o 
  -6   6   6        4.02        1.63      2.17 o 
  -5   6   6      120.15      129.32      7.67 o 
  -4   6   6       64.71       51.79      7.46 o 
  -3   6   6        1.32        0.32      1.13 o 
  -2   6   6       16.09       19.27      2.29 o 
  -1   6   6       49.14       52.09      4.45 o 
   0   6   6        2.19        2.37      1.15 o 
   1   6   6        3.69        3.69      2.11 o 
   2   6   6       15.73       10.93      2.50 o 
   3   6   6        0.23        4.00      2.21 o 
   4   6   6        5.95        5.13      2.51 o 
   5   6   6        1.09        4.31      2.06 o 
 -11   7   6        2.97        2.83      3.54 o 
 -10   7   6        1.21        4.67      3.84 o 
  -9   7   6        3.71        3.83      2.85 o 
  -8   7   6       18.23       15.32      3.50 o 
  -7   7   6       22.13       18.32      4.68 o 
  -6   7   6       14.18       17.26      3.80 o 
  -5   7   6        8.03        1.25      2.90 o 
  -4   7   6       12.59       12.74      2.13 o 
  -3   7   6       58.17       59.64      4.20 o 
  -2   7   6       54.39       51.53      3.63 o 
  -1   7   6        5.56        8.55      2.29 o 
   0   7   6       18.87       16.62      2.51 o 
   1   7   6       12.41       10.82      2.87 o 
   2   7   6       15.90       13.94      3.23 o 
   3   7   6        3.22       -0.42      2.73 o 
   4   7   6        2.96        3.37      2.47 o 
 -10   8   6        0.30        1.94      2.64 o 
  -9   8   6        1.33        5.51      2.89 o 
  -8   8   6        3.04        4.47      1.78 o 
  -7   8   6        3.32        1.38      2.04 o 
  -6   8   6        1.82        0.79      2.76 o 
  -5   8   6       11.09       12.10      3.17 o 
  -4   8   6        1.62        1.46      1.26 o 
  -3   8   6       12.17       10.89      2.27 o 
  -2   8   6        7.27        5.92      2.03 o 
  -1   8   6        8.98       10.33      2.34 o 
   0   8   6        5.18        5.69      2.60 o 
   1   8   6        1.01       -1.25      4.41 o 
   2   8   6        1.92        5.29      7.47 o 
 -10   9   6        3.58        5.14      3.02 o 
  -9   9   6        3.54        3.58      2.14 o 
  -8   9   6        4.04        6.48      3.21 o 
  -7   9   6        7.28        8.96      2.92 o 
  -6   9   6        9.56        8.74      2.38 o 
  -5   9   6        3.35        5.64      2.81 o 
  -4   9   6        2.18        4.00      1.79 o 
  -3   9   6       17.69       12.75      2.48 o 
  -2   9   6        1.03        1.76      1.60 o 
  -1   9   6        0.70        1.93      2.10 o 
   0   9   6        1.59        3.90      2.89 o 
   1   9   6        0.09        0.25      3.03 o 
  -9  10   6        4.10        0.33      2.58 o 
  -8  10   6        1.41       -0.65      2.40 o 
  -7  10   6        6.04        5.32      2.90 o 
  -6  10   6        4.36        3.98      1.86 o 
  -5  10   6        7.47        8.24      2.36 o 
  -4  10   6        4.23        4.06      1.41 o 
  -3  10   6        0.99        5.29      2.35 o 
  -2  10   6        0.76        3.71      3.60 o 
  -1  10   6        1.71        0.47      2.89 o 
  -7  11   6        8.42        7.35      2.07 o 
  -6  11   6        1.00       -1.17      3.82 o 
  -5  11   6        0.08        0.60      4.10 o 
  -4  11   6        4.29        2.03      3.53 o 
  -1   1   7        6.87        6.58      1.37 o 
   0   1   7       33.31       38.11      2.55 o 
   1   1   7       36.88       43.49      3.05 o 
  -3   2   7       30.99       34.08      2.74 o 
  -2   2   7      213.68      224.27      4.88 o 
  -1   2   7       31.90       30.40      3.23 o 
   0   2   7        1.27        2.44      1.69 o 
   1   2   7        7.04        7.26      1.71 o 
   2   2   7       25.31       25.17      2.17 o 
  -5   3   7        2.24        3.59      1.61 o 
  -4   3   7        0.07        0.24      1.49 o 
  -3   3   7       42.34       42.90      4.80 o 
  -2   3   7       23.26       18.26      2.45 o 
  -1   3   7        8.42        8.93      1.50 o 
   0   3   7        3.92        4.15      1.26 o 
   1   3   7       27.41       27.17      2.50 o 
   2   3   7       17.81       16.08      2.10 o 
   3   3   7       18.28       18.21      3.37 o 
  -7   4   7        5.97        6.92      3.03 o 
  -6   4   7       21.52       16.84      3.86 o 
  -5   4   7       23.80       18.55      2.24 o 
  -4   4   7        3.10        3.76      1.76 o 
  -3   4   7       56.32       60.86      5.79 o 
  -2   4   7       89.94       82.63      7.43 o 
  -1   4   7        1.92        2.12      0.97 o 
   0   4   7       25.09       29.51      2.57 o 
   1   4   7        2.56        1.97      1.25 o 
   2   4   7        9.21        7.56      2.54 o 
   3   4   7        9.24       12.28      3.07 o 
   4   4   7        1.59        5.30      2.22 o 
  -9   5   7        1.63        8.31      3.14 o 
  -8   5   7        2.87        5.96      2.30 o 
  -7   5   7        0.12       -2.85      2.85 o 
  -6   5   7        4.36        1.59      2.55 o 
  -5   5   7        1.90        2.36      1.51 o 
  -4   5   7       37.97       34.83      3.79 o 
  -3   5   7        1.96        3.45      1.50 o 
  -2   5   7       15.46       13.68      2.38 o 
  -1   5   7        4.37        2.67      1.21 o 
   0   5   7      105.13      105.38      9.35 o 
   1   5   7       16.97       16.57      2.18 o 
   2   5   7       22.02       28.76      3.14 o 
   3   5   7       15.28       19.92      3.28 o 
   4   5   7        2.20        5.93      3.04 o 
   5   5   7        0.55        1.70      2.70 o 
 -10   6   7        2.69        1.12      2.44 o 
  -9   6   7        3.64        3.00      1.76 o 
  -8   6   7        2.39        7.11      2.88 o 
  -7   6   7        5.47        4.29      1.87 o 
  -6   6   7       23.85       18.17      3.68 o 
  -5   6   7        6.91       10.03      2.90 o 
  -4   6   7       33.25       31.04      3.97 o 
  -3   6   7        6.39        4.70      1.56 o 
  -2   6   7       21.32       17.35      3.39 o 
  -1   6   7        9.98        9.97      2.07 o 
   0   6   7        1.09        0.93      1.01 o 
   1   6   7       34.08       26.50      3.31 o 
   2   6   7       27.51       26.68      3.21 o 
   3   6   7        9.08        8.07      2.64 o 
   4   6   7        2.01       -0.79      3.94 o 
 -10   7   7        1.71        5.14      2.13 o 
  -9   7   7        3.13        4.59      2.97 o 
  -8   7   7        5.13        5.42      3.50 o 
  -7   7   7       11.13       15.45      4.07 o 
  -6   7   7        3.49        5.26      2.15 o 
  -5   7   7        5.73        3.43      1.86 o 
  -4   7   7       11.31        9.27      2.52 o 
  -3   7   7        6.19        6.83      1.82 o 
  -2   7   7       21.76       21.88      3.25 o 
  -1   7   7       10.41       11.64      2.37 o 
   0   7   7       17.07       12.87      2.90 o 
   1   7   7       13.42       13.43      5.27 o 
   2   7   7        3.48       -0.36      3.42 o 
   3   7   7        1.31       -0.77      3.77 o 
  -9   8   7        0.26        2.31      1.74 o 
  -8   8   7       10.59        8.02      3.07 o 
  -7   8   7       14.40       14.08      4.03 o 
  -6   8   7        5.30        4.45      1.50 o 
  -5   8   7        4.05        5.58      2.49 o 
  -4   8   7        3.55        2.33      2.27 o 
  -3   8   7       13.95       15.40      3.17 o 
  -2   8   7        3.54        1.42      2.55 o 
  -1   8   7        1.72        1.75      1.96 o 
   0   8   7        0.44        1.96      2.43 o 
   1   8   7        9.62        9.18      3.79 o 
  -9   9   7        7.53        4.93      2.29 o 
  -8   9   7        1.25        2.81      2.26 o 
  -7   9   7        0.40        1.77      3.65 o 
  -6   9   7        1.38        5.29      1.48 o 
  -5   9   7       10.67        9.91      3.14 o 
  -4   9   7        0.29        1.53      1.47 o 
  -3   9   7        1.06       -1.67      2.88 o 
  -2   9   7        1.55       -0.78      2.77 o 
  -1   9   7        0.25       -0.80      2.92 o 
   0   9   7        0.78        1.84      3.98 o 
  -7  10   7        0.18        3.75      2.43 o 
  -6  10   7        4.08       -3.00      3.36 o 
  -5  10   7        4.54        4.54      1.79 o 
  -4  10   7        1.30        0.18      2.07 o 
  -3  10   7        2.26        4.23      2.58 o 
  -1   1   8       19.48       19.88      1.98 o 
   0   1   8        6.22        4.44      1.21 o 
   1   1   8        0.09        0.77      1.05 o 
  -3   2   8        4.26        3.34      1.52 o 
  -2   2   8        6.50        6.54      2.62 o 
  -1   2   8       15.20       13.66      2.25 o 
   0   2   8        0.63        1.70      1.24 o 
   1   2   8       18.39       12.95      2.00 o 
   2   2   8        1.32        4.44      1.63 o 
  -5   3   8        6.73        2.79      2.56 o 
  -4   3   8       98.20       95.39      5.29 o 
  -3   3   8       33.63       33.05      3.55 o 
  -2   3   8       22.59       24.63      6.17 o 
  -1   3   8       52.70       52.70     10.21 o 
   0   3   8        4.54        2.84      1.67 o 
   1   3   8        0.52        2.67      1.27 o 
   2   3   8        8.72        9.03      2.42 o 
   3   3   8        7.57        7.95      2.77 o 
  -7   4   8        3.69        4.09      2.28 o 
  -6   4   8        2.49        2.36      2.42 o 
  -5   4   8       10.91        8.80      3.74 o 
  -4   4   8       10.66        9.89      2.28 o 
  -3   4   8       81.35       77.10      7.18 o 
  -2   4   8       31.15       24.35      4.46 o 
  -1   4   8       72.44       62.58     10.34 o 
   0   4   8        0.05        2.40      1.09 o 
   1   4   8       37.14       39.05      3.07 o 
   2   4   8        6.06        6.49      2.21 o 
   3   4   8        1.33        0.28      2.17 o 
   4   4   8        1.70        0.35      2.87 o 
  -9   5   8        1.06        1.03      2.87 o 
  -8   5   8        6.07        5.92      2.78 o 
  -7   5   8        5.56        5.19      2.34 o 
  -6   5   8        8.02        8.53      3.58 o 
  -5   5   8        5.48        7.39      2.14 o 
  -4   5   8        2.76        3.99      1.44 o 
  -3   5   8       13.79       11.84      2.74 o 
  -2   5   8        1.42        1.20      1.44 o 
  -1   5   8       10.61        7.74      2.41 o 
   0   5   8        5.58        6.91      1.45 o 
   1   5   8       14.84       10.86      2.20 o 
   2   5   8        2.09        0.85      1.77 o 
   3   5   8        4.82        3.63      1.89 o 
   4   5   8        2.42        5.10      2.66 o 
  -9   6   8        0.60        2.92      2.41 o 
  -8   6   8        4.84        5.88      2.72 o 
  -7   6   8        0.83        0.85      1.47 o 
  -6   6   8        7.36        7.81      3.34 o 
  -5   6   8        3.11        4.81      2.93 o 
  -4   6   8       15.05       11.30      2.74 o 
  -3   6   8        5.49        5.84      2.27 o 
  -2   6   8        1.47        1.11      1.85 o 
  -1   6   8        4.55        4.34      2.02 o 
   0   6   8        0.15        3.54      1.66 o 
   1   6   8       18.97       10.31      2.46 o 
   2   6   8        8.17        8.92      3.53 o 
   3   6   8        1.45        7.22      4.00 o 
  -9   7   8        2.37        2.73      2.29 o 
  -8   7   8        0.02        3.52      2.30 o 
  -7   7   8        6.30        6.47      2.24 o 
  -6   7   8        2.27        4.63      1.87 o 
  -5   7   8        1.54        1.72      2.34 o 
  -4   7   8       19.95       13.77      3.66 o 
  -3   7   8       12.61        7.26      1.70 o 
  -2   7   8        2.53        1.60      1.68 o 
  -1   7   8        0.91        2.43      2.26 o 
   0   7   8        0.03        2.30      2.32 o 
   1   7   8        0.06        0.11      2.73 o 
   2   7   8        4.85        1.80      3.46 o 
  -8   8   8        1.04        2.46      2.22 o 
  -7   8   8        3.51        4.60      1.47 o 
  -6   8   8        0.01        0.22      2.83 o 
  -5   8   8       21.07       23.14      4.88 o 
  -4   8   8       23.96       20.79      3.44 o 
  -3   8   8        1.29        2.87      2.13 o 
  -2   8   8        0.68        2.86      2.68 o 
  -1   8   8        0.46        0.63      2.81 o 
   0   8   8        1.13        0.81      3.33 o 
  -7   9   8        5.53        5.20      2.17 o 
  -6   9   8        1.70        0.26      2.65 o 
  -5   9   8        3.77        3.32      1.94 o 
  -4   9   8        0.03       -0.51      3.02 o 
  -3   9   8        2.48        6.74      3.01 o 
  -2   9   8        1.81        8.17      4.51 o 
   0   0   9       45.20       40.37      3.82 o 
  -1   1   9       30.53       29.50      2.98 o 
   0   1   9       11.45       10.92      2.08 o 
   1   1   9       22.84       21.10      2.67 o 
  -3   2   9       37.26       29.86      3.81 o 
  -2   2   9       13.28       10.36      2.36 o 
  -1   2   9       37.24       32.83      4.72 o 
   0   2   9       16.97       13.85      2.37 o 
   1   2   9        6.23        7.42      1.86 o 
   2   2   9       12.52        9.01      1.93 o 
  -5   3   9        3.13        3.00      1.57 o 
  -4   3   9        4.55        6.07      1.56 o 
  -3   3   9        0.72        2.11      2.00 o 
  -2   3   9        2.66        4.52      1.87 o 
  -1   3   9        6.10        3.67      2.12 o 
   0   3   9        1.14        3.00      2.34 o 
   1   3   9        9.95        9.17      1.88 o 
   2   3   9        0.77        3.24      2.54 o 
   3   3   9        4.07        4.21      1.92 o 
  -7   4   9        1.27        0.07      4.73 o 
  -6   4   9        1.34        4.19      2.02 o 
  -5   4   9        1.07        3.98      1.70 o 
  -4   4   9       15.06       10.03      4.13 o 
  -3   4   9        0.42        3.73      1.14 o 
  -2   4   9        7.13        5.48      1.89 o 
  -1   4   9        3.69        6.27      2.46 o 
   0   4   9        4.54        6.74      4.12 o 
   1   4   9        9.89        9.31      1.89 o 
   2   4   9       10.71       11.43      2.57 o 
   3   4   9        0.96        0.37      2.00 o 
   4   4   9        1.95        1.61      1.91 o 
  -8   5   9        0.88        3.43      2.34 o 
  -7   5   9        1.47        3.15      2.31 o 
  -6   5   9        7.05        6.83      1.96 o 
  -5   5   9        2.84        2.38      2.54 o 
  -4   5   9        2.58        2.94      1.43 o 
  -3   5   9        4.48        4.14      1.61 o 
  -2   5   9        2.95        4.48      2.44 o 
  -1   5   9       12.93        7.86      2.13 o 
   0   5   9        6.24       10.18      2.73 o 
   1   5   9        1.32        1.67      3.85 o 
   2   5   9        0.06       -1.46      2.69 o 
   3   5   9        0.57       -0.37      2.73 o 
  -8   6   9        0.55       -0.06      5.82 o 
  -7   6   9        1.34        3.74      1.65 o 
  -6   6   9        1.84        2.40      2.12 o 
  -5   6   9       10.65        8.17      2.00 o 
  -4   6   9        3.38        6.91      2.26 o 
  -3   6   9        1.39        3.56      1.72 o 
  -2   6   9       13.88       12.52      2.73 o 
  -1   6   9        5.29        8.55      2.48 o 
   0   6   9        0.18        4.00      2.43 o 
   1   6   9        0.35       -1.34      3.10 o 
   2   6   9        0.56        2.74      2.30 o 
  -7   7   9        0.64       -3.15      3.15 o 
  -6   7   9        5.77        6.26      4.42 o 
  -5   7   9        3.17        3.75      2.64 o 
  -4   7   9        6.51        7.58      3.03 o 
  -3   7   9        1.53        4.41      1.87 o 
  -2   7   9        1.34        1.74      1.80 o 
  -1   7   9        1.02        0.38      2.85 o 
   0   7   9        1.83        2.20      2.28 o 
  -6   8   9        8.58       -4.41      5.29 o 
  -5   8   9        2.43        5.09      3.01 o 
  -4   8   9        2.82        1.63      2.92 o 
  -3   8   9        0.07        2.84      4.69 o 
  -2   8   9        0.33        1.45      4.85 o 
  -1   1  10       14.70       11.74      3.33 o 
   0   1  10        8.95        9.63      3.58 o 
   1   1  10       34.22       34.53      3.94 o 
  -3   2  10        0.89        0.98      2.10 o 
  -2   2  10       14.31       12.10      2.25 o 
  -1   2  10        5.43        2.33      1.33 o 
   0   2  10        0.99       -2.07      2.07 o 
   1   2  10        2.80        0.43      2.32 o 
   2   2  10        1.24        1.67      2.64 o 
  -5   3  10        4.28        6.04      2.13 o 
  -4   3  10        6.26        3.73      3.02 o 
  -3   3  10        4.00        5.09      1.92 o 
  -2   3  10        2.43        1.75      2.20 o 
  -1   3  10        1.38       -1.78      2.50 o 
   0   3  10        9.27        9.37      3.36 o 
   1   3  10        2.06        0.11      2.50 o 
   2   3  10        0.21       -1.95      2.62 o 
   3   3  10        0.98        7.57      2.89 o 
  -6   4  10        0.35        5.35      2.18 o 
  -5   4  10        4.65        7.20      2.37 o 
  -4   4  10        3.97        4.70      2.03 o 
  -3   4  10        3.23        1.95      2.36 o 
  -2   4  10        4.44        5.83      2.19 o 
  -1   4  10        4.01        4.61      1.43 o 
   0   4  10        0.56       -1.63      2.76 o 
   1   4  10        2.10        3.50      1.90 o 
   2   4  10        2.91        4.28      2.93 o 
  -6   5  10        0.40        2.10      2.39 o 
  -5   5  10        0.27        1.49      2.87 o 
  -4   5  10       10.75        8.75      3.27 o 
  -3   5  10        5.86        3.92      1.75 o 
  -2   5  10        2.56        3.18      2.76 o 
  -1   5  10        7.06        7.44      3.29 o 
   0   5  10        1.57        3.94      2.31 o 
   1   5  10        0.03        5.11      2.85 o 
  -5   6  10        7.06        4.21      2.82 o 
  -4   6  10        2.96       -2.43      3.70 o 
  -3   6  10        2.02        2.07      3.22 o 
  -2   6  10        5.33        4.85      2.85 o 
  -1   6  10        3.69        1.97      2.64 o 
  -1   1  11       32.56       38.00      5.84 o 
   0   1  11        3.07        6.55      3.39 o 
   1   1  11        0.32        0.65      2.22 o 
  -3   2  11        2.03        2.54      2.64 o 
  -2   2  11        1.21       -2.78      2.86 o 
  -1   2  11        6.65        4.55      3.08 o 
   0   2  11        2.07        3.96      3.17 o 
   1   2  11        2.80        2.19      3.73 o 
   2   2  11        2.79       -2.27      3.99 o 
  -4   3  11        1.96        0.63      3.15 o 
  -3   3  11        5.30       -0.08      3.36 o 
  -2   3  11        0.31        3.09      3.46 o 
  -1   3  11        1.20        2.17      3.35 o 
   0   3  11        4.06        5.60      4.47 o 
   1   3  11        1.34        4.83      6.06 o 
  -3   4  11        2.39        5.73      5.73 o 
  -2   4  11        2.95        4.62      3.54 o 
  -1   4  11        3.12        1.75      2.81 o 
                                                 
